# Supplementary material for: Biocrusts from Iceland and Svalbard: Does microbial community composition differ substantially?
Source: Front Microbiol. 2022 Dec 16;13:1048522. doi: 10.3389/fmicb.2022.1048522 (PMC9800606; doi:10.3389/fmicb.2022.1048522)
Supplement: Supplementary file 1 [file Data_Sheet_1.xlsx]

## Sheet: Supplementary Table 1
Supplementary Table 1. Detailed overview of relative abundance of prokaryotic and eukaryotic taxa in the studied biocrusts.
The numbers correspond to the relative abundance (%) of the taxa in each sample.
Taxonomy			Iceland					Ny-Ålesund				Longyearbeen				South Svalbard
			AB	AC	AD	AG	AI	NA1	NA3	NA4	NA5	S9	S10	S11	S12	S1	S3	S5	S7	S8
Bacteria
Acidobacteria		Gp1	0.280449	1.16823	0.473667	0.85069	0.140432	0	0	0.548176	0	0	0.979826	0.024292	0.219861	0	0.173162	0.454333	0.00584	0
		Gp2	0.00141	0.018086	0.061866	0.065235	0	0	0	0.16144	0	0	0.15203	0.001338	0.00397	0	0.138896	0.072239	0.012121	0
		Gp3	1.71231	2.40036	1.17558	2.35118	1.07263	1.29497	0.609813	1.31259	0.953255	0.851987	1.3992	0.912077	0.920383	0.320245	2.00263	0.919066	0.812449	0.834819
		Gp4	13.9345	0.084506	6.63831	0.302145	14.8022	7.12217	6.0071	10.9815	4.25217	8.73524	0.026265	11.005	1.41892	15.1065	4.59798	0.145117	6.29474	13.1683
		Gp5	0	0	0	0	0	0	0	0	0	0	0	0.00062	0	0	0.054298	0	0	0
		Gp6	6.33608	0.236016	3.56172	0.091092	6.08327	7.70887	3.67336	3.34579	6.54992	1.34925	0.262026	4.23121	0.280514	7.79467	3.06025	0.340918	4.24007	7.66285
		Gp7	4.75199	1.01024	3.13724	0.415249	1.43526	0.451708	0.913964	4.43474	0.815012	4.97584	0.149808	5.12842	1.25988	2.74408	7.73649	0.208692	4.41249	1.5241
		Gp10	0.242933	0.005879	0.22477	0	0.919921	0.003462	0.23238	0.016339	0.153885	0.643416	0	0	0	0.00264	0	0	0.043951	0.157887
		Gp11	0	0	0	0	0	0.01353	0	0	0.000619	0	0	0	0	0	0	0	0	0
		Gp16	1.10236	0.093103	4.30855	0.080399	5.52821	8.41476	3.12969	3.5968	5.17557	14.1137	1.54289	6.25808	2.19441	7.33133	6.63956	1.35061	8.84491	7.93426
		Gp17	0.013503	0.004602	0.065589	0	1.06999	0.860006	0.703666	0.188036	0.634085	0.016732	0	0.1857	0.00048	0.351271	0.158825	0.004158	0.217645	0.301564
		Gp18	0	0	0	0	0	0.001041	0	0.003087	0	0	0	0.002648	0	0	0.003745	0	0.036088	0.002543
		Gp25	0	0	0.005963	0	0.092736	0.063395	0	0.109046	0.016831	0	0	0.019072	0	0.125164	0	0	0	0.020627
Actinobacteria		Acidimicrobiales	2.33924	0.27241	0.72374	0.091701	0.387155	0.679905	0.905799	0.425921	0.742594	2.41297	0.147676	0.986968	0.737085	2.06055	2.09926	0.111413	1.22337	1.5045
		Actinomycetia	8.30491	1.12331	10.8651	0.670228	6.29437	4.67352	8.56532	13.053	10.4497	13.1785	3.31036	5.48047	6.45038	6.67259	8.30118	3.60498	9.7445	5.48227
		Nitriliruptoria	0	0	0	0	0	0	0.13175	0	0	0	0	0	0	0	0	0	0.00085	0.015575
		Rubrobacteria	0.430083	0.027015	0.618402	0.035422	0.636395	0.523184	0.132436	0.373692	0.311241	6.02074	0.592927	4.01661	1.68346	3.41301	3.33055	0.083948	4.41882	1.55312
		Thermoleophilia	2.8551	0.508838	0.695428	0.82868	0.757611	1.67299	0.232345	1.57544	0.737406	6.02837	0.890111	2.10342	1.38034	1.40215	1.27829	0.838625	2.8339	1.12671
Armatimonadetes		Armatimonadia	0	0	0.000928	0	0	0.069021	0.025795	0.039766	0.014907	0.015322	0	0.00527	0	0	0	0	0	0
		Chthonomonadetes	0.006046	0	0.027307	0	0.008848	0	0.000524	0.035133	0.001181	0	0	0	0.001508	0	0.05617	0.001386	0	0
Bacteroidetes		Bacteroidia	0	0.057343	0	0.0365664	0	0	0.500984	0	0	0	0	0.110857	0	0	0	0	0	0
		Cytophagia	0.954644	0.030867	0.897729	0.0294847	0.702868	0.645747	0.743492	0.281679	1.16692	0.968315	0.04615	0.363118	0.052016	0.422678	0.715077	0.027509	0.163627	0.455369
		Flavobacteriia	0	0	0.003241	0	2.24761	0.078679	0.560312	0.047548	0.373633	0.001479	0.000611	0.003102	0.001439	0.024149	0	0.000693	0.108184	0.391853
		Sphingobacteriia	0.74224	0.215121	1.02365	0.631114	1.42999	0.320053	0.613834	0.97268	0.708189	0.088372	0.275108	0.526877	0.088706	0.213441	0.292967	0.295732	0.193106	0.619563
Chloroflexi		Anaerolineae	0	0	0	0	0.10395	0	0.059854	0	0	0	0	0	0	0	0	0	0	0
		Caldilineae	1.84809	0	4.17851	0	3.11716	7.43519	14.6575	1.94578	14.3881	3.2183	0.00628	3.48018	0.212382	10.2111	1.05437	0.015103	6.7014	6.28183
		Chloroflexia	0	0	0.300949	0	0.189499	0.243905	0.645378	0.001516	1.20645	0.917693	0	0.99707	0.000936	1.82603	0	0.012368	0.004754	0.910131
		Ktedonobacteria	3.76951	47.5097	0.259486	50.3477	0.0365093	0	0.002311	3.08408	0.012892	0.005546	10.5083	0.265741	1.94586	0.310857	4.04021	13.4341	0.004582	0.000716
		Thermomicrobia	0	0	0	0	0	0.00264	0.027332	0	0.001431	0.004781	0	0.002007	0	0.039831	0	0	0	0.062851
Cyanobacteria		Chroococcales	0.245866	0.609548	0	0.00563261	0	2.16252	0.437644	0.0015178	0.203339	0	0.000545822	0.081707	0.00499097	0.296043	0	0	0.340305	0.616873
		Gloeobacterales	0	0	0	0	0	1.66131	1.67231	0.472794	1.70822	0.00179569	0	0	0.000499097	0.0215304	0	0.000985639	0	0.524868
		Nostocales	0.162304	2.89435	12.1803	0.330916	4.89776	4.41677	0.544623	0.195796	0.995046	0.00538706	1.26467	1.05034	0.000998193	0.278818	0.223036	0.00295692	0.00168468	0.800007
		Oscillatoriales	0.0128557	0.0370942	3.33995	0.00281631	0.307031	1.33277	2.66986	0.00834788	0.205462	0.229848	0.000545822	1.75826	0.253042	3.36305	3.62241	0.134047	2.68875	0.520486
		Pseudanabaenales	0.00803484	0.0190484	0.22054	0	0.191587	2.95331	3.87072	0.755104	2.8268	0.00179569	0.00272911	1.33164	0.00898374	0.256212	0	0.00591384	0.344517	4.44604
		Synechococcales	0	0.00100255	0.000816813	0.00140815	0	0.253603	0.157459	0	0.0148578	0	0	0	0	0.0635146	0.00461453	0.0049282	0	0.0140198
Deinococcus-Thermus		Deinococci	1.05144	0.049017	0.456177	0.14385	0	0.00137895	0.00029333	0	0	0.00864971	0	0.119538	0.00945754	0.0926509	0.0279152	0.0278192	0.335338	0.00682909
Firmicutes		Bacilli	0.654045	0	0.212551	0	0.111849	0.136758	0.001531	0.006238	0.033688	1.30355	0.110312	0.007305	0.001931	0.006128	0	0.120525	0.001347	0.135329
		Clostridia	0.011245	0.684114	0.281552	0.794666	0.00353932	0.581402	0.83777	0.14809	0.202031	0.001393	0.023594	0.002119	0.00039	0.013902	0	0.189162	0	0.243792
		Erysipelotrichia	0	0	0.127158	0	0	0	0	0	0	0	0	0	0.002189	0	0	0	0	0.191538
		Negativicutes	0	0.487639	0	0.809361	0	0.000667	0.134831	0	0.024032	0	0.003496	0	0	0	0	0	0	0
Gemmatimonadetes		Gemmatimonadetes	1.952	0.145429	0.56452	0.164258	0.890408	0.0332697	0.156289	0.318105	0.121727	0.676466	0.23638	0.980417	0.849663	0.432885	1.32736	0.335766	1.0619	0.274769
Planctomycetes		Phycisphaerae	0	0	0	0	0	0	0.063853	0	0	0	0	0	0	0	0	0	0	0
		Planctomycetia	0	0.032165	0.40564	0.014502	0.032359	0.001041	0.08535	0.00156201	0.018475	0	0.001222	0.014045	0.026123	0.001089	0	0	0	0
Proteobacteria	Alphaproteobacteria	Caulobacterales	0.00519157	0.0204898	0.490444	0.0578437	0.303285	0.135707	0.390963	0.0655224	0.244864	0	0.486993	0.0121241	0.00795679	0.0124905	0.00714953	0.355685	0.00100245	0.618353
		Rhizobiales	1.26212	0.638609	2.46702	0.328902	4.69145	2.36609	2.09392	3.37083	3.57818	0.278037	0.862982	1.19114	0.81857	1.06382	1.60526	0.365177	1.11276	1.54724
		Rhodobacterales	0	0	0.0308541	0	0.335378	0.627718	1.42653	0.0751731	0.403031	0	0.00041417	0.00919741	0	0.246909	0	0	0.212163	0.707342
		Rhodospirillales	2.40421	0.984317	1.24385	0.913523	1.24665	1.09341	0.279636	1.63109	0.395815	0.0471348	0.943585	0.244856	0.245574	0.143681	0.681057	0.643701	0.661033	0.508728
		Rickettsiales	0.00483489	0	0	0	0	0	0	0	0.00236172	0	0	0	0	0	0	0	0	0
		Sneathiellales	0	0	0	0	0.00208646	0	0.0303939	0	0	0	0	0	0	0	0	0	0	0
		Sphingomonadales	0.795917	0.210648	2.18517	0.292545	2.23422	1.27781	1.35413	0.611906	1.56618	0.490301	0.384091	0.642557	0.166296	1.41317	0.316687	0.347141	0.772157	1.77053
	Betaproteobacteria	Burkholderiales	1.1938	0.179209	1.31277	0.396479	0.788296	0.409919	1.0708	0.507613	0.730436	0.595709	0.198108	0.364761	0.0857735	0.201428	0.154906	0.942971	0.702995	0.631879
		Hydrogenophilales	0	0	0	0	0	0	0.0305423	0	0	0	0	0	0.00170864	0	0	0	0	0
		Methylophilales	0	0	0	0	0	0	0	0	0	0	0	0	0	0.00107147	0	0.0218259	0	0
		Rhodocyclales	0	0	0.0162399	0	0	0.116899	0.0750611	0.0476414	0.00182506	0	0	0	0	0.0252989	0	0	0	0.00888396
		Sulfuricellales	0	0	0	0	0	0	0.0113723	0	0	0	0	0	0	0	0	0	0	0
	Deltaproteobacteria	Bdellovibrionales	0	0	0.00172384	0.0288726	0	0	0	0	0.138553	0	0	0.00050162	0	0	0.081716	0	0	0
		Desulfobacterales	0	0	0	0	0	0	0.314092	0	0	0	0	0	0	0	0	0	0	0
		Desulfuromonadales	0	0.00117586	0	0	0	0	0.110928	0	0.0190427	0	0	0	0	0	0	0	0	0
		Myxococcales	0.261567	0.266134	0.554277	0.247417	1.73499	1.50183	0.550136	1.35977	0.583072	0.339151	0.28078	0.321172	0.156225	0.21712	0.211424	0.288583	0.366777	0.674088
	Gammaproteobacteria	Chromatiales	0.0103512	0	0	0	0	0.0088467	0.024052	0	0.00238334	1.49779	0.0007817	0.389385	0	0.365819	0.0381329	0	0.186757	0.242179
		Legionellales	0	0.100058	0.0200687	0	0.266589	0.0297104	0.454427	0.0862386	0.0889465	0	0.154567	0.00178297	0.00056955	0	0	0.00207879	0.00172656	0.0551109
		Oceanospirillales	0	0	0	0	0	0	0	0	0	0	0	0	0	0	0	0	0	0
		Pseudomonadales	0.041405	0.0358422	0.133107	0.0105586	0.653279	0.00308702	0.0217507	3.76127	0.0108698	0	0	0.0210678	0.00056955	0.00193608	0	0	0.0100463	0.0159558
		Xanthomonadales	0.023858	0.0282665	0.300399	0.030737	0.391966	0.558382	0.356442	0.267249	0.0287381	0.0580114	0.417179	0.25357	0.0575263	0.20374	0.136232	0.0443474	0.0374271	0.45033
	Oligoflexia	Oligoflexales	0	0	0	0	0.052888	0	0	0	0.002362	0	0	0	0	0	0	0	0	0.031259
Saccharibacteria		Saccharibacteria	3.42702	1.26961	6.92655	0.58785	3.24717	0.35483	1.55393	0.75709	0.95539	1.30727	4.07232	1.84515	0.38943	0.11914	2.85765	1.31462	0.3293	1.30882
Verrucomicrobia		Opitutae	0.106368	0.02073	0.044085	0.00148065	0.137393	0.004759	0.041078	0.005409	0.00497	0	0.033072	0.004802	0	0.063589	0	0	0	0.002747
		Spartobacteria	5.94281	0.801938	6.12999	0.85368	5.96266	4.7283	4.785	12.5207	5.04034	2.21402	0.416076	11.4052	5.43831	0.894391	8.63854	0.075654	8.73096	4.47095
		Verrucomicrobiae	0.003828	0.005564	0.15727	0	1.42967	0.373802	0.91873	0.686304	0.5543	0.008762	0.137664	0.09607	0.012698	0.530046	0.124786	0.001799	0.120732	0.413186
WPS-2		WPS-2	2.31487	10.7953	0.104828	9.98548	0.000987	0	0	0.165644	0.000334	0.002674	6.2943	0.016304	2.03954	0	0.082556	2.20774	0.009479	0
Eukaryotes
Alveolata		Apicomplexa	18.4131	0.046583	0.073752	0	0.091109	1.90539	0.422236	0.340695	0.009199	1.0654	0.179062	4.58148	0.067709	2.07235	4.12948	0.003402	10.0597	0.119435
		Ciliophora	1.86168	1.37475	1.11974	3.70769	0.613706	18.0276	8.36439	11.8287	9.74208	0.84786	0.793766	0.550872	0.738285	0.751672	0.599916	1.50197	2.19158	5.14796
		Dinoflagellata	0.036946	0	0.017945	0.022411	0	0.28537	0.102615	0.029784	0.026254	0.025283	0.002218	0.024823	0.001398	0.015328	0	0	0.100055	0.024434
		Protalveolata	0	0.009342	0.005051	0.013494	0.001797	0.038306	0.045173	0.046094	0.030729	0	0.025247	0	0.000204	0.00149	0	0.005001	0	0.008894
Amoebozoa		Cavosteliida	0	0	0.085491	0	0.097015	0.017751	0.132284	0	0.019964	0	0	0.002643	0	0.003867	0	0.000902	0.000433	0.061648
		Discosea	0	0	0.011792	0.000224	0.002062	0.011335	0.069503	0.014014	0.010602	0	0	0	0	0.103934	0	0.021142	0	0.002044
		Fractovitelliida	0	0	0.000515	0.001051	0	0	0	0	0	0	0	0	0	0	0	0	0	0
		Gracilipodida	0.024654	0.087829	0.106216	0.071686	0.018238	0.000542	0.008866	0.009294	0.005713	0.006584	0.000235	0	0	0.082904	0.017467	0.025438	0	0
		LEMD255	0	0.057418	0.012005	0.000224	0.017676	0.005486	0.087245	0.042717	0.005226	0	0.075603	0.011161	0	0.007688	0.045414	0.096264	0.077707	0.096679
		LKM75	0	0.031333	0.000992	0.010484	0.097061	0.036964	0.176455	0.039948	0.012009	0	0.023867	0.079587	0	0.014947	0	0.044887	0.00994	0.011712
		Myxogastria	0	0	0	0	0	0	0	0.001824	0	0	0.000173	0	0	0	0	0	0	0
		Protosteliida	0	0	0	0	0	0	0	0	0	0	0	0	0	0	0	0	0	0
		Schizoplasmodiida	0	0	0.010821	0	0	0.010612	0.073479	0.000724	0.018802	0.004052	0.004131	0.004871	0.000285	0	0	0	0.001011	0.55193
		Tubulinea	0.132519	0.185929	0.29358	0.162598	0.183494	0.239613	0.428098	0.113949	1.34161	0.807019	0.198206	0.247415	0.005911	0.396494	0.099341	0.505829	1.21694	3.61188
Chloroplastida		Chlorodendrophyceae	0	0	0	0	0	0.001383	0.003609	0	0	0	0.000235	0	0	0	0	0	0	0.165626
		Chlorophyceae	0.772443	0.35745	0.259131	3.28682	0.097368	1.36865	6.10249	0.360995	1.99728	1.51251	0.448597	4.79019	3.21183	6.18805	1.60192	2.11781	9.26199	1.33523
		Klebsormidiophyceae	18.8702	0.129161	0.287619	0.015175	0.006167	0	0.004788	0.003624	0	0.006584	1.11713	5.12097	5.77649	0.332738	0.530959	0.804024	0.987301	0.001521
		Mamiellophyceae	0	0.051081	0	0.665768	0	0	0	0	0	0	0	0	0	0	0	0	0	0
		Phragmoplastophyta	1.89952	48.0365	41.2549	48.0472	56.4801	25.2814	14.7944	22.21	36.8024	3.08726	55.8416	3.50462	4.15789	15.5833	36.7025	45.3132	3.50421	21.8506
		Trebouxiophyceae	30.7042	3.7914	27.0116	2.59311	5.27449	3.31297	4.0715	10.4099	3.36718	9.24247	11.0593	27.019	44.9613	29.5373	18.0964	11.846	21.3241	21.1556
		Ulvophyceae	0.062425	0.00394	0.006759	0.005218	0.000234	0.334852	1.05208	0.092339	0.150657	0.001773	0.003899	0.974364	2.43718	9.86872	0.01777	0.060154	1.33364	5.05975
Fungi	Ascomycota	Arthoniomycetes	0	0	0	0	0	0	0	0	0	0	0	0	0	0	0	0	0	0
		Dothideomycetes	0.00284751	0	0.0316238	0.000525475	0	0.00124534	0	0.00460182	0.00198189	0.00025322	0.00158285	0.00154931	0.000772603	0.000549248	0	0	0.00319349	0.0232266
		Eurotiomycetes	0.0086294	1.17819	0.0466028	1.63399	0.00767176	0.112312	0.00224598	0.352741	0.0449897	0.0579213	0.0763366	0.232167	0.200967	0.0656069	0.548604	0.0641345	0.0920244	0.316042
		Leotiomycetes	0.025693	0.00451402	0.00132229	0	0.00300611	0	0	0.00634312	0	0	0.00260255	0	0.000186101	0	0.000774761	0.00534558	0	0
		Pezizomycetes	0	0	0.0253202	0	0	0	0	0	0.000474834	0	0	0.000377621	0.000744405	0.00286633	0	0	0	0
		Sordariomycetes	0.0802863	0	0.000807598	0	0.0150335	0.00137343	0.0150491	0.00824498	0.00897123	0.00184407	0.000234785	0.0135465	0.000693466	0.0161407	0.00317848	0.547112	0.0238486	0.0458851
	Basidiomycota	Agaricomycetes	0.804076	1.54132	4.25949	1.08019	0.0402055	0.372591	0.0795075	4.28409	0.420681	0.1678	1.55846	1.49066	0.134949	0.0782047	0.255868	0.076022	0.362073	0.470394
		Agaricostilbomycetes	0	0	0	0	0	0	0	0	0.000413052	0	0	0.000556743	0	0	0	0	0	0.000285677
		Cystobasidiomycetes	0	0	0.000807598	0	0	0	0.000310488	0.000169941	0.000118708	0.0202847	0.000238526	0.000556743	0	0.0281527	0	0	0	0
		Entorrhizomycetes	0.00137476	0	0	0	0	0	0	0	0	0	0.00366029	0.000377621	0.00621248	0	0	0	0	0
		Exobasidiomycetes	0	0	0.00316531	0	0.0156273	0	0	0.00190097	0	0	0	0.000472652	0	0	0	0	0	0
		Microbotryomycetes	0.00303236	0.0918285	0	0.120075	0	0.0152679	0.0177246	0.0207569	0.00243591	0.0365952	0.0171398	0.0662636	0.00552125	0.0227056	0.00604999	1.72381	0.00258238	0.000248474
		Pucciniomycetes	0.00147275	0.00255232	0	0.00269726	0.000234256	0	0	0.0253525	0.00173506	0.008681	0.110318	0	0.000816233	0.00170989	0	0	0	0
		Tremellomycetes	0.92694	0.0405447	1.79191	0.558459	0.0463342	0.00829458	0.0046503	0.606549	0.00815547	0.724424	0.0419849	0.087785	0.203475	0.0775674	0.039586	0.176437	0.0445513	0.0462888
		Ustilaginomycetes	0.00674245	0	0.00996754	0.00256649	0	0	0	0	0	0.0435538	0.0173415	0.0043783	0	0	0	0	0.0017585	0
	Blastocladiomycota	Blastocladiomycota	0	0	0	0	0	0.00775936	0.0159079	0.0427416	0.00218002	0	0.000791511	0	0	0	0.0274968	0.100268	0	0
	Chytridiomycota	Chytridiomycota	1.11201	0.119627	0.596016	0.509129	0.0799839	0.310514	3.08323	0.312706	0.240117	7.60593	0.846807	1.20007	2.25425	0.422739	0.206502	1.00362	1.14526	1.49125
	Cryptomycota	Cryptomycota	0.133852	0.559495	0.194954	0.00579902	0.236588	0.492553	2.33237	0.200494	0.391506	0.480301	0.564662	0.190264	0.922105	0.112277	0.0165616	0.112442	3.36243	0.57018
	Entomophthoromycota	Entomophthoromycota	0	0	0	0.0047911	0	0.00661114	0.00982772	0.207727	0.00361881	0	0	0	0.00723827	0.00412664	0	0.00473915	0	0
Metazoa		Annelida	0	0.000685533	0.00257345	0	9.5309	7.49558	0.816702	1.80556	3.08251	0	0	0	0.000214299	0	0.000854197	0	0.000203592	0.00504389
		Arthropoda	0.580618	0.807433	0.618004	0.165026	3.31668	0.0297258	0.544924	2.11858	0.236729	5.14136	1.01803	0.103253	0.465703	4.66009	0.25585	10.3399	0.315421	3.44717
		Gastrotricha	0	0	0	0	0	0.76619	0.0905493	1.87167	0.0525944	0	0	0	0	0	0	0	0	0
		Nematoda	0.1307	10.0045	4.48703	2.40672	13.1648	21.3749	24.6413	12.8747	20.8697	1.19377	1.22401	6.62639	1.39546	4.70039	5.08622	2.26924	3.73054	8.96611
		Platyhelminthes	0	0	0.45244	0	0	1.93798	0.00116932	0.000140311	0.705985	0	0	0	0	0.000995798	0	0	0	0
		Rotifera	6.78736	1.28428	3.28011	0.842213	0.164566	2.58546	0.51342	3.96869	1.55309	0.415377	0.043718	0.460986	0.710906	0.0729682	0.010778	0.165105	0.949295	0.068967
		Tardigrada	1.23371	1.64255	0.107234	0.136481	0.17133	0.580845	0.41926	0.654898	0.698908	0.00673942	0.0012511	4.92008	0.00159495	2.15815	0.0138313	0.32174	10.2103	0.00552564
		Vertebrata	0	0	0	0	0	0	0	0	0	0	0	0	0	0.0239345	0	0	0	0
Rhizaria	Cercozoa	Cercomonadidae	0.377493	1.31124	0.409119	3.21056	0.831778	0.36507	1.17547	0.623142	0.477351	0.616349	0.834157	0.905121	0.195101	0.392004	0.286159	0.70932	0.815187	1.7872
		Glissomonadida	2.63918	2.90737	1.93443	10.6387	0.932137	1.74012	2.438	3.23102	2.29291	5.55602	1.42348	4.229	2.00318	1.40295	2.23294	2.42578	2.61606	4.5951
		Imbricatea	1.54062	2.92994	0.566697	0.456336	0.862646	0.856366	2.04586	1.68074	0.652203	0.195694	0.350536	0.280435	0.0834812	0.151158	0.09183	0.462409	1.12379	0.496387
		Gymnophrys	0.0314095	0.0889944	0.0567521	0.0696266	0.0994078	0.0524728	0.123461	0.185054	0.0705988	0	0.136688	0.000516012	0	0.0025122	0.0524591	0.233046	0.130558	0.158208
		Metromonadea	0	0.0235582	0.0838527	0	0.0691863	0.0256461	0.0101762	0.0429875	0.0450286	0	0.0962578	0.0301334	0	0.0152023	0.0057888	0.0190147	0.0397751	0.00199974
		Phytomyxea	0	0	0.0112066	0	0.00112142	0.0198241	0.0518364	0.0716804	0.104611	0	0.000954105	0.000387327	0	0.00411042	0.000854197	0.00426866	0.000405456	0.00283466
		Thecofilosea	2.90483	0.921852	0.997752	1.93101	0.552852	0.535918	0.289413	1.18665	0.312429	39.6706	7.0548	6.63561	6.14603	2.68195	12.5682	3.15518	2.72929	0.603298
		Vampyrellidae	0	0.018065	0.022833	0	0.0528008	0.0975285	0.587704	0.0114641	0.0510227	0.00430473	0.0167406	0.0108463	0.000186101	0.0105594	0.0014472	0.169693	0.0362285	0.147196
Stramenopiles		Bicosoecida	0	0.000554189	0.00449365	0.00466166	0.015863	0.0880522	0.138907	0.260306	0.0864575	0	0.00127941	0	0	0.0110346	0	0.00152966	0.00548252	0.0245344
		Hyphochytriomycetes	0	0	0.0249895	0	0	0.0137997	0.0611764	0.000740017	0.0238918	0	0	0	0.000204058	0	0	0	0	0.0190197
		Labyrinthulomycetes	0.0016576	0.0318235	0.0800877	0	0.385655	0.139756	1.09749	0.012939	2.89738	0.106441	0.385258	0.244624	0.147124	0.0587577	0.132405	0.16002	0.241172	0.591742
		MAST-12	0.0195608	0.0107787	0.013608	0.00231625	0.00587776	0.0889379	0.195991	0.103041	0.0423188	0.178465	0.0436477	0.110833	0.0300818	0.0192567	0.0014472	0.0331765	0.0192549	0.0059847
		Peronosporomycetes	0.0690647	0.0564171	0.0210331	0.00137496	0.140641	0.253467	0.370538	0.127097	0.112758	0.0113949	0.0047831	0.00795962	0.0134658	0.09814	0.00664299	0.0172656	0.0180859	0.31477
	Ochrophyta	Chrysophyceae	0.665099	0.560313	0.395152	2.21318	1.64278	0.848714	5.53205	3.63987	3.46193	0.797971	1.70772	1.96862	1.21334	0.629715	0.0945158	0.635612	0.726685	3.89292
		Diatomea	0.00828088	0.0012563	0.102268	0	0.0106598	1.35977	8.82068	0.184423	0.576512	9.61069	3.95071	4.73802	7.20774	1.37483	4.35819	1.60068	3.88491	0.108804
		Dictyochophyceae	0	0	0	0	0	0.000307713	0.0416576	0	0.00527987	0	0	0	0	0	0	0	0	0.00942733
		Eustigmatophyceae	0	0.0127406	0.298231	0	0.227538	0.186373	1.25699	0.0302743	0.486429	0	0.00237453	0.00154931	0.0015026	0	0	0	0	0.154229
		Phaeothamniophyceae	0	0	0	0	0	0.000493476	0.0111518	0	0.000712251	0	0	0.00258006	0	0.0244164	0	0	0	0.0173288
		Xanthophyceae	1.89095	0.00860406	0.0672491	0.00153878	0.00542152	0.0298717	0.335365	0.0125486	0.0782734	5.26496	0.445945	6.95862	4.35399	8.93406	6.99571	2.45839	6.33237	3.8731

## Sheet: Supplementary Table 2
Supplementary Table 2. Number of cells and biovolume in the studied biocrusts.
	AB	AC	AD	AG	AI	NA1	NA3	NA4	NA5	S9	S10	S11	S12	S1	S3	S5	S7	S8
Number of cells ×104
Cyanobacteria	1.24263	10.4376	2.16727	6.24617	107.502	55.0233	21.9006	1.05845	12.3803	0.427052	2.16622	3.86061	1.86083	45.4938	2.6056	1.51904	3.63088	7.16464
Algae	0	0	0.181167	0.0968634	0.153276	0.244798	0.0686333	0.139858	0.046958	0.747341	2.32377	2.53589	1.67095	15.0514	1.36114	2.58237	1.19782	0.732747
Biovolume (µm3 g-1 dry soil) ×106
Cyanobacteria	1.87181	1780.4	22.9647	22.2626	2609.92	118.025	21.5676	0.577457	16.384	5.06951	1.90757	13.2116	30.0886	43.3246	11.1561	0.994211	15.0419	12.986
Algae	0	0	0.749382	0.0633969	0.0902869	9.4881	0.315444	1.78497	0.787556	4.26244	102.403	6.88839	26.3528	18.9727	10.5408	4.03277	4.90593	0.247251

## Sheet: Supplementary Table 3
Supplementary Table 3. Detailed overview of relative abundance of prokaryotes and eukaryotes in the studied localities.
Grey color shows the relative abundance of some specific group on a lower taxonomic level.
Same letters indicate no significant difference between the localities.
Asterisks corresponds to the level of significance (∗p<0.05, ∗∗p<0.01, ∗∗∗p<0.001).
	Relative abundance, %				Letters of significance				Significance
	Iceland	Ny-Ålesund	Longyearbyen	South Svalbard	Iceland	Ny-Alesund	Longyearbeen	South Svalbard
Bacteria
Acidobacteria	17.737	21.6965	15.6462	25.4939	a	a	a	a
Actinobacteria	8.64285	13.4245	14.443	19.7971	b	ab	ab	a
Bacteroidetes	2.2188	2.09927	0.65201	0.712307	a	a	b	b	***
Chloroflexi	25.7671	15.163	17.7355	13.5182	a	b	ab	b	*
Deinococcus-Thermus	0.340097	0.000418071	0.0385033	0.100646	a	b	b	ab	*
Firmicutes	0.867152	0.536569	0.0605533	0.202171	a	ab	c	bc	***
Gemmatimonadetes	0.743322	0.157348	0.719268	0.565742	a	b	a	ab	**
Proteobacteria	8.10052	11.8161	3.69829	6.08711	ab	a	c	bc	***
Saccharibacteria	3.09164	0.905312	1.92888	0.869815	a	b	ab	b	***
Verrucomicrobia	4.50983	7.62658	5.47889	4.12623	ab	a	ab	b	*
WPS-2	4.64029	0.0414946	2.38627	0.406259	a	c	ab	bc	***
Cyanobacteria	5.08365	6.54091	1.61313	3.19293	ab	a	b	b	**
Chroococcales	0.157877	0.685454	0.0220078	0.223952	b	a	b	b	***
Gloeobacterales	0	1.44709	0.000215364	0.0671733	b	a	b	b	***
Nostocales	4.00377	1.56519	0.655192	0.227588	a	b	b	b	***
Oscillatoriales	0.738447	1.11603	0.555721	1.85638	a	a	a	a
Pseudanabaenales	0.0823131	2.66577	0.378898	0.801335	b	a	b	b	***
Synechococcales	0.000622642	0.136252	0	0.0281239	b	a	b	b	**
Eukaryotes
Alveolata	5.49953	12.932	2.31561	5.64723	b	a	b	b	***
Amoebozoa	0.535783	0.86406	0.372206	1.63925	b	ab	b	a	**
Chloroplastida	58.5756	33.2242	53.1957	54.1738	a	b	a	a	***
Chlorophyceae	0.95911	2.45735	2.63054	4.53072	b	b	ab	a	***
Klebsormidiophyceae	3.86166	0.00210298	3.43368	0.551784	a	b	ab	ab	**
Embryophyta	39.0338	23.7366	18.3039	21.894	a	ab	b	b	**
Zygnematales	0.00102715	0.0161781	0.186363	0.0218195	b	b	a	b	***
Trebouxiophyceae	13.875	5.2904	25.046	21.4294	bc	c	a	ab	***
Ulvophyceae	0.0157152	0.407482	0.976094	3.76171	b	b	b	a	***
Fungi	4.48479	5.84738	5.86088	3.85881	a	a	a	a
Ascomycota	0.661538	0.160332	0.184772	0.225548	a	b	b	b	***
Basidiomycota	2.50321	1.71134	1.6701	0.779928	a	ab	ab	b
Chytridiomycota	0.483354	0.986641	2.31545	0.96141	b	ab	a	ab	*
Cryptomycota	0.197632	0.72026	0.468218	0.877921	a	ab	a	a
Metazoa	12.286	28.0908	5.89057	11.1021	b	a	c	bc	***
Nematoda	6.03876	19.9402	2.81221	5.11823	b	a	b	b	***
Rotifera	2.47171	2.15516	0.406657	0.284153	a	ab	bc	c	**
Tardigrada	0.658261	0.588478	1.40751	2.91501	a	a	a	a
Annelida	1.90683	3.30009	6.12283e-05	0.00130952	ab	a	b	b	**
Arthropoda	1.09755	0.732491	1.1879	2.77647	a	a	a	a
Rhizaria (Cercozoa)	10.3836	6.52117	17.0205	10.3937	b	b	a	b	***
Cercomonadidae	1.22804	0.660257	0.640729	0.887721	a	b	b	ab	*
Glissomonadida	3.81037	2.42551	2.98105	2.80064	a	a	a	a
Imbricatea	1.27125	1.30879	0.232086	0.526075	a	a	b	b	***
Thecofilosea	1.46166	0.581102	11.3348	3.54288	b	b	a	b	***
Stramenopiles	1.81564	8.34673	12.1273	9.90244	b	a	a	a	***
Chrysophyceae	1.09531	3.37064	1.51105	1.36429	b	a	b	b	***
Diatomea	0.0244931	2.73535	5.9148	2.11115	c	b	a	bc	***
Xanthophyceae	0.394752	0.114015	4.11172	5.79133	b	b	a	a	***

## Sheet: Supplementary Table 4
Supplementary Table 4. Diversity indices calculated as average for each locality.
Standard error and letters of significance are marked in purple. Same letters indicate no significant difference between the localities.
	Iceland			Ny-Alesund			Longyearbyen			South Svalbard
16S
Richness	838.85	405.011	ab	1105	291.888	a	892.762	305.676	ab	765.679	464.055	b
Chao1	1067.94	523.784	ab	1416.35	353.249	a	1148.18	390.382	ab	1002.96	578.119	b
Shannon	5.16171	0.782964	ab	5.63123	0.510083	a	5.42411	0.473237	ab	4.86296	1.61932	b
18S
Richness	609.5	144.591	b	1115.5	163.57	a	631.762	178.588	b	569.231	175.331	b
Chao1	762.897	201.34	b	1330.63	160.553	a	743.595	212.029	b	668.75	187.662	b
Shannon	3.45857	0.332462	c	4.59809	0.369418	a	4.2541	0.61552	ab	4.08159	0.680983	b

## Sheet: Supplementary Table 5
Supplementary Table 5. Differences in microbial community composition between the localities based on pairwise PERMANOVA (9999 permutations). Asterisks corresponds to the level of significance (∗p<0.05, ∗∗p<0.01, ∗∗∗p<0.001).
Pairs	Bacteria		Eukaryotes
	r2	F	r2	F
Iceland vs. Ny-Ålesund	0.1	4.90*	0.12	5.84*
Iceland vs. Longyearbyen	0.1	4.49*	0.12	5.36*
Iceland vs. South Svalbard	0.07	3.44*	0.09	4.34*
Ny-Ålesund vs. Longyearbyen	0.14	6.72*	0.2	11.05*
Ny-Ålesund vs. South Svalbard	0.08	4.25*	0.14	7.60*
Longyearbyen vs. South Svalbard	0.07	3.46*	0.07	3.58*
All localities	0.13	4.47***	0.18	6.20***

## Sheet: Supplementary Table 6
Supplementary Table 6. Unique and shared ASVs obtained by amplicon sequencing of 16S and 18S rRNA gene.
Numbers correspond to the average relative abundance (%) calculated for each locality.
Ice - Iceland, NÅ - Ny-Ålesund, LYR - Longyearbyen, SS - South Svalbard.
16S																																				16S
Iceland			Ny-Ålesund			Longyearbyen			South Svalbard			Iceland : Ny-Ålesund				Iceland : Longyearbyen				Iceland : South Svalbard				Ny-Ålesund: Longyearbyen				Ny-Ålesund: South Svalbard				Longyearbyen : South Svalbard				Iceland			Ny-Ålesund			Longyearbyen			South Svalbard			Iceland : Ny-Ålesund
														Ice	NÅ			Ice	LYR			Ice	SS			NÅ	LYR			NÅ	SS			LYR	SS
ASV_34	Chloroflexi	0.00499881	ASV_46	Bacteroidetes	0.000675376	ASV_146	Non-assigned	0.463726	ASV_30	Non-assigned	0.0215163	ASV_23	Cyanobacteria	0.000145058	0.00222517	ASV_140	Non-assigned	0.00187344	0.366382	ASV_32	Cyanobacteria	0.00187344	0.00582928	ASV_106	Actinobacteria	0.000229045	0.000143319	ASV_19	Chloroflexi	0.933788	0.0867638	ASV_18	Non-assigned	1.74999	0.0178072	ASV_128	Metazoa	0.528141	ASV_95	Metazoa	1.21691	ASV_92	Chloroplastida	1.06584	ASV_186	Chloroplastida	0.331775	ASV_54	Metazoa
ASV_60	Chloroflexi	0.840057	ASV_54	Chloroflexi	0.602157	ASV_203	Chloroflexi	0.269761	ASV_36	Cyanobacteria	0.00841672	ASV_38	Proteobacteria	0.00190327	0.00109244	ASV_256	Non-assigned	0.000148065	0.24464	ASV_131	Non-assigned	0.675287	0.000568704	ASV_490	Non-assigned	0.00379153	0.00397975	ASV_63	Cyanobacteria	0.433311	0.00784843	ASV_29	Chloroflexi	1.25917	0.00475967	ASV_142	Alveolata	3.62919	ASV_117	Metazoa	0.837639	ASV_180	Alveolata	0.000170337	ASV_232	Amoebozoa	0.000197682	ASV_94	Metazoa
ASV_91	Cyanobacteria	0.583678	ASV_64	Bacteroidetes	0.0005002	ASV_220	Non-assigned	0.227707	ASV_62	Firmicutes	0.000646079	ASV_120	Non-assigned	0.000552425	0.333088	ASV_456	Non-assigned	0.271303	0.000206752	ASV_268	Cyanobacteria	0.0015045	0.000242147	ASV_719	Verrucomicrobia	0.100424	0.000986323	ASV_68	Cyanobacteria	0.00907032	0.000123737	ASV_45	Chloroflexi	1.01013	0.125111	ASV_224	Metazoa	0.253371	ASV_121	Metazoa	0.732698	ASV_210	Metazoa	0.283056	ASV_283	Non-assigned	9.35667e-05	ASV_106	Metazoa
ASV_166	Chloroflexi	0.512443	ASV_66	Cyanobacteria	0.450778	ASV_246	Chloroflexi	0.302349	ASV_76	Chloroflexi	9.81054e-05	ASV_163	Proteobacteria	0.00319146	0.460826	ASV_543	Non-assigned	0.0554869	0.0640101	ASV_363	Chloroflexi	0.329906	0.0301606	ASV_720	Cyanobacteria	0.000630559	0.099061	ASV_75	Chloroflexi	0.392744	0.0249809	ASV_48	Cyanobacteria	0.000828838	0.00141616	ASV_268	Low-abundant	0.244285	ASV_125	Metazoa	0.000282103	ASV_298	Non-assigned	0.00026109	ASV_353	Metazoa	0.0915237	ASV_148	Metazoa
ASV_201	Chloroflexi	0.635916	ASV_83	Bacteroidetes	0.000592014	ASV_250	Cyanobacteria	0.000143319	ASV_269	Cyanobacteria	0.000185355	ASV_169	Proteobacteria	0.000592043	0.329411	ASV_567	Saccharibacteria	0.00741252	0.126525	ASV_461	Non-assigned	0.23956	0.0030148	ASV_743	Non-assigned	0.00212168	0.000215364	ASV_87	Non-assigned	0.365003	0.0213355	ASV_53	Non-assigned	0.692483	0.0102573	ASV_279	Metazoa	0.403475	ASV_143	Metazoa	0.639208	ASV_352	Alveolata	0.000191432	ASV_391	Fungi	0.0462584	ASV_159	Metazoa
ASV_249	Chloroflexi	0.367139	ASV_84	Chloroflexi	0.350939	ASV_281	Non-assigned	0.214521	ASV_341	Non-assigned	0.000160615	ASV_252	Non-assigned	0.0839525	0.000254626	ASV_596	Non-assigned	0.004395	0.124588	ASV_506	Acidobacteria	0.000325047	0.0343132	ASV_798	Chloroflexi	0.114966	0.000540414	ASV_95	Chloroflexi	0.398317	0.0333652	ASV_86	Non-assigned	0.392001	0.190452	ASV_286	Rhizaria	0.258487	ASV_160	Stramenopiles	0.617825	ASV_362	Fungi	0.673879	ASV_541	Non-assigned	8.09683e-05	ASV_164	Stramenopiles
ASV_253	Bacteroidetes	0.364755	ASV_109	Non-assigned	0.306432	ASV_293	Non-assigned	0.210135	ASV_389	Chloroflexi	0.0126385	ASV_258	Non-assigned	0.00416526	0.198139	ASV_628	Non-assigned	0.000185632	0.12672	ASV_546	Chloroflexi	0.0180102	0.00823169	ASV_872	Actinobacteria	0.0792202	0.000234658	ASV_97	Cyanobacteria	0.000554537	0.000774879	ASV_89	Non-assigned	0.506205	0.00035256	ASV_349	Alveolata	0.173518	ASV_161	Metazoa	0.00101158	ASV_375	Alveolata	0.000263438	ASV_560	Non-assigned	0.000322944	ASV_217	Metazoa
ASV_266	Chloroflexi	0.372273	ASV_110	Non-assigned	0.283905	ASV_316	Non-assigned	0.23681	ASV_492	Cyanobacteria	0.00035256	ASV_376	Non-assigned	0.011228	0.203065	ASV_684	Chloroflexi	0.0293347	0.00158415	ASV_576	Non-assigned	0.00117586	0.12304	ASV_976	Actinobacteria	0.0306529	0.00076987	ASV_103	Non-assigned	0.365816	0.00418994	ASV_99	Chloroflexi	0.539695	0.00286172	ASV_364	Chloroplastida	4.68511e-05	ASV_168	Amoebozoa	0.306733	ASV_404	Chloroplastida	0.11601	ASV_586	Chloroplastida	0.0974861	ASV_271	Chloroplastida
ASV_292	Deinococcus-Thermus	0.000573467	ASV_142	Verrucomicrobia	0.266907	ASV_368	Non-assigned	0.186171	ASV_522	Cyanobacteria	0.000266544	ASV_414	Proteobacteria	0.000145058	0.171133	ASV_742	WPS-2	0.158041	0.00105735	ASV_756	Cyanobacteria	0.14753	0.00310289	ASV_1112	Non-assigned	0.000191325	0.00618366	ASV_130	Chloroflexi	0.303021	0.0434563	ASV_100	Non-assigned	0.433793	0.102539	ASV_377	Low-abundant	0.19402	ASV_178	Chloroplastida	0.554137	ASV_465	Alveolata	8.47399e-05	ASV_613	Alveolata	8.93955e-05	ASV_319	Metazoa
ASV_334	Cyanobacteria	0.000145058	ASV_175	Cyanobacteria	0.312072	ASV_369	Chloroflexi	0.167205	ASV_555	Chloroflexi	0.177131	ASV_520	Acidobacteria	0.000353932	0.105325	ASV_829	Non-assigned	0.0367715	0.000414334	ASV_832	Non-assigned	0.126229	0.005171	ASV_1304	Cyanobacteria	0.000751441	0.00017724	ASV_136	Cyanobacteria	0.00210517	0.000571795	ASV_104	Non-assigned	0.449043	0.000123737	ASV_394	Metazoa	0.312986	ASV_181	Metazoa	0.59284	ASV_466	Stramenopiles	0.130313	ASV_614	Non-assigned	0.0808172	ASV_350	Metazoa
ASV_343	Chloroflexi	0.34789	ASV_199	Cyanobacteria	0.0296832	ASV_385	Non-assigned	0.209439	ASV_556	Proteobacteria	0.000461326	ASV_585	Chloroflexi	0.00284719	0.0835464	ASV_850	Chloroflexi	0.00128899	0.0994925	ASV_906	Actinobacteria	0.00221671	0.073833	ASV_1385	Cyanobacteria	0.000276323	0.000227646	ASV_148	Cyanobacteria	0.289956	0.0463089	ASV_124	Chloroflexi	0.457379	0.00279253	ASV_444	Chloroplastida	0.13189	ASV_191	Fungi	0.530055	ASV_513	Stramenopiles	0.153964	ASV_665	Metazoa	0.14478	ASV_406	Metazoa
ASV_405	Cyanobacteria	0.178831	ASV_215	Non-assigned	0.324743	ASV_448	Non-assigned	0.172479	ASV_570	Non-assigned	0.165442	ASV_593	Non-assigned	0.000208646	0.0934587	ASV_865	Chloroflexi	0.142924	0.0266137	ASV_1025	Actinobacteria	0.0541538	0.0416191	ASV_1523	Non-assigned	0.0323311	0.000281686	ASV_158	Non-assigned	0.142253	0.0937722	ASV_147	Cyanobacteria	0.000191172	0.000705119	ASV_484	Metazoa	0.180377	ASV_200	Metazoa	0.557162	ASV_655	Stramenopiles	0.0801426	ASV_679	Non-assigned	0.0275235	ASV_408	Metazoa
ASV_409	Cyanobacteria	0.000329533	ASV_228	Non-assigned	0.000301665	ASV_473	Non-assigned	0.136709	ASV_625	Chloroflexi	0.0715784	ASV_618	Chloroflexi	0.000241744	0.120654	ASV_915	Non-assigned	0.0735869	0.0088492	ASV_1045	Non-assigned	0.0462363	0.0515143	ASV_1540	Chloroflexi	0.0316232	0.0293664	ASV_160	Non-assigned	0.000119167	0.000928252	ASV_149	Non-assigned	0.321227	0.00514756	ASV_488	Stramenopiles	0.137807	ASV_202	Metazoa	0.452609	ASV_680	Stramenopiles	9.89096e-05	ASV_700	Metazoa	0.000247859	ASV_426	Metazoa
ASV_470	Bacteroidetes	0.245371	ASV_241	Non-assigned	0.203505	ASV_479	Cyanobacteria	0.000445822	ASV_635	Acidobacteria	0.162573	ASV_647	Acidobacteria	0.125079	0.00019291	ASV_1033	Acidobacteria	0.149401	0.00111734	ASV_1051	Non-assigned	0.000148052	0.107085	ASV_1642	Acidobacteria	0.0719572	0.00102454	ASV_173	Chloroflexi	0.00145364	0.250671	ASV_150	Chloroflexi	0.33423	0.036684	ASV_583	Non-assigned	0.150977	ASV_221	Metazoa	0.325799	ASV_754	Fungi	0.0902037	ASV_714	Amoebozoa	5.73984e-05	ASV_453	Metazoa
ASV_493	Non-assigned	0.298014	ASV_263	Low-abundant	0.160305	ASV_526	Non-assigned	0.12749	ASV_648	Cyanobacteria	0.0751641	ASV_674	Chloroflexi	0.152717	0.00357709	ASV_1053	Non-assigned	0.000898024	0.0865052	ASV_1155	Non-assigned	0.184963	0.00102236	ASV_1683	Non-assigned	0.00387786	0.000215364	ASV_196	Cyanobacteria	0.200921	0.0607113	ASV_151	Non-assigned	0.317294	0.0132126	ASV_609	Fungi	0.0930589	ASV_227	Alveolata	0.526879	ASV_778	Stramenopiles	0.0597617	ASV_761	Fungi	8.28199e-05	ASV_471	Metazoa
ASV_521	Non-assigned	0.198383	ASV_267	Chloroflexi	0.149852	ASV_558	Non-assigned	0.130853	ASV_656	Bacteroidetes	0.00117307	ASV_695	Cyanobacteria	0.000172384	0.113201	ASV_1113	Non-assigned	0.00184714	0.0773342	ASV_1162	Verrucomicrobia	0.0027976	0.00116645	ASV_1896	Acidobacteria	0.03469	0.000151335	ASV_206	Non-assigned	0.177451	0.0139558	ASV_159	Non-assigned	0.234541	0.0742242	ASV_657	Alveolata	0.000137107	ASV_238	Metazoa	0.460887	ASV_791	Low-abundant	0.0641072	ASV_763	Fungi	0.0550911	ASV_480	Non-assigned
ASV_536	Proteobacteria	0.172847	ASV_298	Chloroflexi	0.184102	ASV_560	Non-assigned	0.175208	ASV_680	Non-assigned	0.12827	ASV_708	Proteobacteria	0.0738931	0.0376409	ASV_1202	Non-assigned	0.000296116	0.0736631	ASV_1193	Bacteroidetes	0.000987804	0.00112841	ASV_1979	Saccharibacteria	0.00137556	0.000118335	ASV_208	Chloroflexi	0.000510935	0.00194424	ASV_167	Cyanobacteria	0.000669971	0.0109583	ASV_674	Metazoa	0.17815	ASV_266	Metazoa	0.163967	ASV_821	Stramenopiles	0.0581299	ASV_774	Alveolata	0.166744	ASV_501	Metazoa
ASV_603	Non-assigned	0.216582	ASV_303	Cyanobacteria	0.194568	ASV_590	Non-assigned	0.111254	ASV_703	Non-assigned	0.0764975	ASV_732	Chloroflexi	0.000145058	0.0599626	ASV_1223	Chloroflexi	0.122515	0.00044379	ASV_1239	Proteobacteria	0.00205964	0.0539834	ASV_2175	Saccharibacteria	0.00337762	0.0366839	ASV_210	Cyanobacteria	0.000130879	0.000648498	ASV_171	Non-assigned	0.318522	0.0734881	ASV_718	Rhizaria	0.070277	ASV_284	Metazoa	0.242635	ASV_888	Stramenopiles	0.0987365	ASV_807	Non-assigned	9.35667e-05	ASV_511	Metazoa
ASV_650	Non-assigned	0.190827	ASV_311	Chloroflexi	0.259561	ASV_595	Non-assigned	0.104263	ASV_715	Non-assigned	0.0837171	ASV_734	Acidobacteria	0.00233187	0.168994	ASV_1225	WPS-2	0.0962959	0.000387479	ASV_1290	Proteobacteria	0.0526066	0.0312832	ASV_2230	Proteobacteria	0.0105506	0.00053172	ASV_213	Non-assigned	0.240928	0.00983756	ASV_195	Chloroflexi	0.211835	0.0774891	ASV_736	Fungi	0.0554256	ASV_287	Alveolata	0.167523	ASV_929	Rhizaria	0.0679167	ASV_831	Stramenopiles	0.0484899	ASV_566	Alveolata
ASV_683	Chloroflexi	0.187667	ASV_314	Chloroflexi	0.000191325	ASV_649	Non-assigned	0.119746	ASV_721	Proteobacteria	0.000282908	ASV_747	Cyanobacteria	0.000197348	0.0639175	ASV_1256	Chloroflexi	0.111272	0.000118335	ASV_1325	Non-assigned	0.0695499	0.0155894	ASV_2319	Acidobacteria	0.0233205	0.0213583	ASV_217	Acidobacteria	0.0187551	0.353237	ASV_218	Non-assigned	0.27046	0.00401537	ASV_749	Alveolata	0.00412371	ASV_291	Metazoa	0.000143538	ASV_935	Non-assigned	0.0997003	ASV_875	Fungi	0.0235948	ASV_575	Rhizaria
ASV_758	Actinobacteria	0.0589341	ASV_318	Non-assigned	0.126749	ASV_662	Chloroflexi	0.000267318	ASV_731	Non-assigned	0.127466	ASV_813	Non-assigned	0.0154398	0.0521033	ASV_1294	WPS-2	0.0973069	0.00178675	ASV_1326	Non-assigned	0.00086192	0.00758278	ASV_2339	Chloroflexi	0.0217691	0.000227646	ASV_226	Acidobacteria	0.229427	0.0277464	ASV_221	Cyanobacteria	0.000358087	0.000784843	ASV_798	Amoebozoa	0.0626145	ASV_306	Chloroplastida	0.19464	ASV_971	Stramenopiles	0.0697475	ASV_933	Amoebozoa	0.000448361	ASV_588	Metazoa
ASV_773	WPS-2	0.190312	ASV_327	Bacteroidetes	0.000420822	ASV_682	Chloroflexi	0.000265317	ASV_851	Non-assigned	0.133031	ASV_821	Actinobacteria	0.146469	0.00148403	ASV_1332	Chloroflexi	0.00386698	0.0626382	ASV_1410	Non-assigned	0.0689644	0.000642459	ASV_2369	Saccharibacteria	0.000132011	0.0383957	ASV_232	Chloroflexi	0.199269	0.00352808	ASV_235	Non-assigned	0.239562	0.0185298	ASV_799	Chloroplastida	0.06789	ASV_320	Metazoa	0.217752	ASV_996	Fungi	0.000209574	ASV_964	Alveolata	0.108978	ASV_589	Alveolata
ASV_800	WPS-2	0.1513	ASV_337	Cyanobacteria	0.187916	ASV_686	Non-assigned	0.0935275	ASV_855	Chloroflexi	0.0507664	ASV_822	Proteobacteria	0.0533967	0.059405	ASV_1421	WPS-2	0.0664544	0.000822389	ASV_1693	Acidobacteria	0.0139802	0.00140657	ASV_2410	Acidobacteria	0.0383678	0.00572149	ASV_286	Cyanobacteria	0.000621751	0.00038515	ASV_265	Acidobacteria	0.172892	0.107711	ASV_801	Amoebozoa	0.0933289	ASV_326	Stramenopiles	0.197237	ASV_1000	Non-assigned	0.000294864	ASV_983	Stramenopiles	0.040243	ASV_596	Non-assigned
ASV_820	Cyanobacteria	0.125477	ASV_342	Non-assigned	0.00100064	ASV_738	Chloroflexi	0.106341	ASV_876	Actinobacteria	0.000392422	ASV_871	Firmicutes	0.00138667	0.000148703	ASV_1433	Deinococcus-Thermus	0.0966579	0.00199106	ASV_1910	Non-assigned	0.0512297	0.0082677	ASV_2487	Gemmatimonadetes	0.00133359	0.00187722	ASV_296	Chloroflexi	0.172221	0.000102242	ASV_271	Verrucomicrobia	0.252442	0.0426697	ASV_820	Fungi	0.0473946	ASV_331	Metazoa	0.148624	ASV_1016	Chloroplastida	0.035313	ASV_995	Rhizaria	0.000952301	ASV_635	Stramenopiles
ASV_867	WPS-2	0.140266	ASV_356	Cyanobacteria	0.000148703	ASV_745	Chloroflexi	0.0968794	ASV_879	Chloroflexi	0.135446	ASV_918	Chloroflexi	0.109238	0.0174771	ASV_1440	Actinobacteria	0.000145058	0.0835134	ASV_1974	Actinobacteria	0.0345837	0.0545197	ASV_2596	Actinobacteria	0.037293	0.00035007	ASV_320	Chloroflexi	0.000148703	0.281022	ASV_284	Acidobacteria	0.179406	0.114586	ASV_870	Alveolata	0.103824	ASV_340	Alveolata	0.210692	ASV_1104	Stramenopiles	0.0335409	ASV_1005	Stramenopiles	0.0721675	ASV_706	Stramenopiles
ASV_935	Non-assigned	0.157687	ASV_365	Chloroflexi	0.121246	ASV_753	Non-assigned	0.110532	ASV_922	Verrucomicrobia	0.000282908	ASV_958	Acidobacteria	0.000344768	0.000178631	ASV_1457	WPS-2	0.10257	0.000164136	ASV_2015	Bacteroidetes	0.000172384	0.000206477	ASV_2658	Actinobacteria	0.0364113	0.00108892	ASV_323	Cyanobacteria	0.000611375	0.000377797	ASV_287	Chloroflexi	0.0013293	0.000795416	ASV_889	Metazoa	0.211825	ASV_356	Chloroplastida	6.59158e-05	ASV_1124	Stramenopiles	0.0941712	ASV_1036	Rhizaria	0.00019046	ASV_715	Alveolata
ASV_937	Cyanobacteria	0.000282056	ASV_371	Chloroflexi	0.000422578	ASV_784	Non-assigned	0.10915	ASV_943	Proteobacteria	0.23901	ASV_995	Verrucomicrobia	0.0861173	0.0023448	ASV_1545	Non-assigned	0.000345042	0.0474381	ASV_2181	Acidobacteria	0.107785	0.000225683	ASV_2732	Acidobacteria	0.000203169	0.0274645	ASV_329	Non-assigned	0.00737849	0.00668216	ASV_294	Non-assigned	0.21621	0.000387441	ASV_898	Non-assigned	0.0555239	ASV_357	Fungi	0.212434	ASV_1129	Stramenopiles	0.0368197	ASV_1043	Non-assigned	0.0726482	ASV_722	Fungi
ASV_952	Chloroflexi	0.154638	ASV_381	Non-assigned	0.000155438	ASV_807	Chloroflexi	0.113744	ASV_969	Acidobacteria	0.00126239	ASV_1020	Actinobacteria	0.00518398	0.0783696	ASV_1577	Non-assigned	0.00029613	0.000570368	ASV_2254	Proteobacteria	0.00285303	0.000206477	ASV_2923	Chloroflexi	0.00153066	0.0223041	ASV_330	Non-assigned	0.206319	0.000533089	ASV_300	Non-assigned	0.179498	0.0423331	ASV_916	Non-assigned	0.0367449	ASV_366	Alveolata	0.000189501	ASV_1142	Stramenopiles	0.00237154	ASV_1052	Metazoa	0.0858098	ASV_737	Alveolata
ASV_961	Chloroflexi	0.145466	ASV_382	Actinobacteria	0.105918	ASV_817	Chloroflexi	0.133262	ASV_989	Chloroflexi	0.125172	ASV_1061	Actinobacteria	0.00312969	0.0414098	ASV_1608	Non-assigned	0.00231943	0.05414	ASV_2265	Acidobacteria	0.000208646	0.00131092	ASV_2982	Non-assigned	0.0156508	0.0251907	ASV_336	Non-assigned	0.166148	0.0539768	ASV_319	Non-assigned	0.0564565	0.251366	ASV_955	Non-assigned	0.0590583	ASV_370	Alveolata	0.25124	ASV_1214	Stramenopiles	0.0330749	ASV_1054	Rhizaria	0.00229278	ASV_743	Metazoa
ASV_991	Non-assigned	0.056745	ASV_396	Low-abundant	0.000761311	ASV_824	Acidobacteria	0.0675031	ASV_994	Non-assigned	0.110853	ASV_1065	Acidobacteria	0.00141573	0.105896	ASV_1623	WPS-2	0.000148052	0.0433142	ASV_2270	Actinobacteria	0.000517957	0.0320713	ASV_3098	Acidobacteria	0.021811	0.000227049	ASV_339	Chloroflexi	0.000105299	0.132466	ASV_340	Actinobacteria	0.000311609	3.52489	ASV_987	Chloroplastida	0.0687489	ASV_386	Metazoa	0.166843	ASV_1223	Stramenopiles	0.0500429	ASV_1063	Non-assigned	0.0636571	ASV_744	Stramenopiles
ASV_1030	Bacteroidetes	0.000233187	ASV_398	Actinobacteria	0.124517	ASV_854	Non-assigned	0.113989	ASV_1005	Chloroflexi	0.0647915	ASV_1076	Cyanobacteria	0.075833	0.000115567	ASV_1696	Saccharibacteria	0.0986914	0.000788876	ASV_2304	Non-assigned	0.0147277	0.0234467	ASV_3188	Saccharibacteria	0.0127718	0.000164136	ASV_349	Non-assigned	0.123989	0.000225683	ASV_352	Non-assigned	0.195045	0.00797924	ASV_1013	Non-assigned	0.074768	ASV_400	Alveolata	0.170435	ASV_1269	Rhizaria	0.0293966	ASV_1070	Amoebozoa	0.0329033	ASV_773	Chloroplastida
ASV_1105	Non-assigned	0.117271	ASV_404	Actinobacteria	0.149795	ASV_972	Non-assigned	0.0917192	ASV_1031	Non-assigned	0.118427	ASV_1127	Chloroflexi	0.0423369	0.0813035	ASV_1724	Acidobacteria	0.0561004	0.00419514	ASV_2333	Actinobacteria	0.00207663	0.000144294	ASV_3425	Acidobacteria	0.000132011	0.000206752	ASV_353	Chloroflexi	0.152656	0.0424015	ASV_436	Acidobacteria	0.000227646	0.000795416	ASV_1046	Fungi	0.0292511	ASV_405	Alveolata	0.0465039	ASV_1276	Stramenopiles	0.0310516	ASV_1105	Rhizaria	0.04076	ASV_825	Chloroplastida
ASV_1106	Cyanobacteria	0.09282	ASV_415	Cyanobacteria	0.176433	ASV_1002	Non-assigned	0.0797352	ASV_1044	Actinobacteria	0.0837758	ASV_1182	Acidobacteria	0.00635289	0.0640494	ASV_1777	Chloroflexi	0.0091375	0.0432276	ASV_2348	Acidobacteria	0.0036341	0.0315104	ASV_3537	Actinobacteria	0.000219997	0.000151335	ASV_354	Non-assigned	0.166837	0.000490527	ASV_437	Chloroflexi	0.151974	0.00819437	ASV_1072	Rhizaria	0.000433776	ASV_419	Metazoa	0.000323891	ASV_1277	Fungi	0.0205959	ASV_1118	Amoebozoa	0.0448771	ASV_839	Alveolata
ASV_1114	Chloroflexi	0.127885	ASV_421	Non-assigned	0.208993	ASV_1038	Non-assigned	0.0894427	ASV_1062	Non-assigned	0.119144	ASV_1213	Actinobacteria	0.000145058	0.000366661	ASV_1799	Acidobacteria	0.0850738	0.00248102	ASV_2371	Non-assigned	0.0826811	0.00627756	ASV_3571	Actinobacteria	0.0229878	0.000556822	ASV_359	Chloroflexi	0.137938	0.0423191	ASV_442	Non-assigned	0.166618	0.000123737	ASV_1108	Amoebozoa	0.0374687	ASV_423	Rhizaria	0.000173963	ASV_1278	Rhizaria	0.0390797	ASV_1135	Fungi	0.0340785	ASV_842	Rhizaria
ASV_1139	Actinobacteria	0.0987871	ASV_447	Low-abundant	7.33323e-05	ASV_1043	Non-assigned	0.0713741	ASV_1101	Proteobacteria	0.161472	ASV_1218	Non-assigned	0.00469071	0.0757562	ASV_2009	Non-assigned	0.038956	0.00104402	ASV_2396	Proteobacteria	0.0360068	0.000382731	ASV_3575	Non-assigned	0.0110214	0.000227646	ASV_370	Acidobacteria	0.0971858	0.0831454	ASV_445	Non-assigned	0.12877	0.0985604	ASV_1127	Rhizaria	0.0288164	ASV_448	Fungi	0.0854644	ASV_1342	Rhizaria	0.0133845	ASV_1183	Metazoa	0.0001149	ASV_854	Metazoa
ASV_1171	Cyanobacteria	0.0643572	ASV_464	Non-assigned	0.17041	ASV_1087	Deinococcus-Thermus	0.000206752	ASV_1140	Proteobacteria	0.0305586	ASV_1257	Acidobacteria	0.00271638	0.0379411	ASV_2051	Non-assigned	0.0727028	0.000873838	ASV_2474	Non-assigned	0.00106057	0.0684234	ASV_3587	Actinobacteria	0.000421195	0.0205538	ASV_372	Proteobacteria	0.125836	0.000196211	ASV_467	Deinococcus-Thermus	0.000378981	0.0053684	ASV_1130	Metazoa	0.0789233	ASV_455	Stramenopiles	0.208147	ASV_1351	Non-assigned	0.0531689	ASV_1184	Rhizaria	0.0432294	ASV_911	Rhizaria
ASV_1207	Deinococcus-Thermus	0.0523779	ASV_484	Acidobacteria	0.0631531	ASV_1130	Chloroflexi	0.0711343	ASV_1197	Chloroflexi	0.0598474	ASV_1408	Actinobacteria	0.00103245	0.0591689	ASV_2067	Actinobacteria	0.00192742	0.0403558	ASV_2478	WPS-2	0.0790096	0.000123737	ASV_3685	Non-assigned	0.0145895	0.00204753	ASV_377	Acidobacteria	0.115891	0.000242147	ASV_469	Non-assigned	0.143697	0.00425863	ASV_1158	Non-assigned	0.0231835	ASV_459	Alveolata	0.11039	ASV_1363	Metazoa	0.051531	ASV_1200	Chloroplastida	0.0511355	ASV_919	Non-assigned
ASV_1245	WPS-2	0.073172	ASV_515	Proteobacteria	0.0875115	ASV_1138	Non-assigned	0.106182	ASV_1204	Acidobacteria	0.0649574	ASV_1445	Verrucomicrobia	0.0763266	0.00659911	ASV_2116	Non-assigned	0.0372585	0.00449243	ASV_2513	Non-assigned	0.0265446	0.0100786	ASV_3844	Non-assigned	7.33323e-05	0.0379458	ASV_378	Chloroflexi	0.159371	0.0056025	ASV_476	Cyanobacteria	0.000352746	0.000282908	ASV_1163	Fungi	0.0665589	ASV_460	Metazoa	0.146242	ASV_1378	Amoebozoa	0.0247193	ASV_1202	Metazoa	0.00152368	ASV_927	Fungi
ASV_1275	Chloroflexi	0.00358412	ASV_537	Proteobacteria	0.129771	ASV_1145	Acidobacteria	0.0853764	ASV_1209	Non-assigned	0.00120023	ASV_1447	Verrucomicrobia	0.0650218	0.0284271	ASV_2134	Actinobacteria	0.00387472	0.0392129	ASV_2546	Acidobacteria	0.0214363	0.025386	ASV_4245	Actinobacteria	7.73453e-05	0.000317862	ASV_380	Chloroflexi	0.115543	0.000196211	ASV_485	Chloroflexi	0.00122181	0.174981	ASV_1180	Non-assigned	0.10717	ASV_476	Chloroplastida	0.310696	ASV_1388	Fungi	0.0203737	ASV_1222	Rhizaria	0.0366203	ASV_947	Metazoa
ASV_1307	Verrucomicrobia	0.0652756	ASV_574	Acidobacteria	0.101693	ASV_1147	Non-assigned	0.0741779	ASV_1210	Cyanobacteria	0.0370198	ASV_1460	Non-assigned	0.000208646	0.0383312	ASV_2150	WPS-2	0.005072	0.0448006	ASV_2610	Chloroflexi	0.037007	0.0226816	ASV_4262	Verrucomicrobia	0.0142229	0.00035448	ASV_392	Non-assigned	0.124147	0.0540655	ASV_488	Cyanobacteria	0.129559	0.0384402	ASV_1193	Non-assigned	0.0650924	ASV_478	Metazoa	0.0846867	ASV_1395	Chloroplastida	0.0247651	ASV_1250	Chloroplastida	0.00152379	ASV_973	Amoebozoa
ASV_1324	Chloroflexi	0.116567	ASV_584	Cyanobacteria	0.110732	ASV_1194	Non-assigned	0.0717067	ASV_1220	Proteobacteria	0.000121074	ASV_1514	Acidobacteria	0.0994511	0.000454818	ASV_2156	Non-assigned	0.015875	0.0208663	ASV_2702	Actinobacteria	0.036684	0.00418027	ASV_4269	Acidobacteria	0.0123746	0.000151335	ASV_410	Chloroflexi	0.135049	0.0021879	ASV_505	Actinobacteria	0.000142219	0.0393709	ASV_1219	Metazoa	0.0221078	ASV_497	Metazoa	0.134492	ASV_1424	Fungi	0.0249885	ASV_1258	Alveolata	0.025636	ASV_980	Alveolata
ASV_1357	Acidobacteria	0.107502	ASV_598	Non-assigned	0.000904336	ASV_1203	Non-assigned	0.078196	ASV_1242	Chloroflexi	0.000933158	ASV_1536	Proteobacteria	0.0297411	0.0213493	ASV_2228	Non-assigned	0.00683029	0.0411249	ASV_2811	Actinobacteria	0.000145058	0.000465414	ASV_4288	Acidobacteria	0.000132011	0.0187689	ASV_416	Chloroflexi	0.0996405	0.0520138	ASV_525	Non-assigned	0.08162	0.0002296	ASV_1247	Metazoa	0.0345707	ASV_506	Metazoa	0.0638371	ASV_1437	Chloroplastida	0.0398132	ASV_1270	Stramenopiles	0.0192975	ASV_990	Stramenopiles
ASV_1359	Non-assigned	0.0754763	ASV_602	Actinobacteria	0.0906075	ASV_1221	Non-assigned	0.0678012	ASV_1271	Non-assigned	0.0888085	ASV_1552	Non-assigned	0.000208646	0.0662732	ASV_2249	Non-assigned	0.059888	0.000450555	ASV_2966	Deinococcus-Thermus	0.00173873	0.0216929	ASV_4361	Proteobacteria	0.0184183	0.00563178	ASV_417	Verrucomicrobia	0.112027	0.0219716	ASV_529	WPS-2	0.124932	0.00410362	ASV_1255	Low-abundant	0.0735452	ASV_507	Alveolata	0.106007	ASV_1458	Fungi	0.0279498	ASV_1299	Stramenopiles	0.0202668	ASV_1026	Rhizaria
ASV_1411	Non-assigned	0.0703245	ASV_609	Non-assigned	0.0975051	ASV_1249	Non-assigned	0.0794711	ASV_1303	Actinobacteria	0.0002296	ASV_1601	Proteobacteria	0.00248591	0.0410387	ASV_2250	Chloroflexi	0.0753966	0.00121934	ASV_2969	Actinobacteria	0.000707864	0.0344035	ASV_4439	Chloroflexi	0.0107918	0.000724243	ASV_444	Chloroflexi	0.119488	0.0219263	ASV_535	Non-assigned	0.129203	0.000123737	ASV_1264	Metazoa	0.0234284	ASV_508	Metazoa	0.10548	ASV_1517	Fungi	0.0275975	ASV_1321	Non-assigned	0.0316702	ASV_1045	Stramenopiles
ASV_1441	Chloroflexi	0.0966978	ASV_613	Cyanobacteria	0.106242	ASV_1266	Non-assigned	0.0590844	ASV_1327	Acidobacteria	0.0489604	ASV_1612	Verrucomicrobia	0.0599166	0.0263451	ASV_2294	Non-assigned	0.000725233	0.0327541	ASV_2997	Non-assigned	0.000235172	0.0293884	ASV_4538	Actinobacteria	0.0102341	0.000265317	ASV_449	Chloroflexi	0.113175	0.02522	ASV_545	Acidobacteria	0.000191172	0.00834007	ASV_1271	Chloroplastida	0.0281872	ASV_522	Alveolata	0.0964476	ASV_1527	Rhizaria	0.017351	ASV_1322	Fungi	0.023979	ASV_1049	Alveolata
ASV_1478	Saccharibacteria	0.0631385	ASV_624	Cyanobacteria	0.0834686	ASV_1270	Non-assigned	0.0665823	ASV_1356	Non-assigned	0.125864	ASV_1613	Non-assigned	0.0348261	0.0182552	ASV_2324	Chloroflexi	0.0709591	0.000164136	ASV_3006	Saccharibacteria	0.0323063	0.000225683	ASV_4545	Saccharibacteria	0.000375291	0.0119096	ASV_459	Chloroflexi	0.103852	0.0218636	ASV_548	Verrucomicrobia	0.0406113	0.13208	ASV_1315	Non-assigned	0.0212051	ASV_523	Alveolata	0.000181026	ASV_1552	Stramenopiles	0.0293213	ASV_1343	Stramenopiles	0.01919	ASV_1051	Rhizaria
ASV_1483	Non-assigned	0.0959756	ASV_629	Non-assigned	0.10831	ASV_1316	Non-assigned	0.0608724	ASV_1365	Non-assigned	0.0684343	ASV_1636	Bacteroidetes	0.00540912	0.0464373	ASV_2345	Non-assigned	0.0036341	0.0319824	ASV_3043	Proteobacteria	0.000172384	0.0256425	ASV_4614	Proteobacteria	0.0088189	0.00917239	ASV_463	Acidobacteria	0.00134879	0.000512508	ASV_562	Chloroflexi	0.0664367	0.100669	ASV_1364	Metazoa	0.0263154	ASV_528	Metazoa	0.0565868	ASV_1556	Stramenopiles	0.0234419	ASV_1344	Metazoa	0.0434407	ASV_1061	Metazoa
ASV_1494	Non-assigned	0.110107	ASV_632	Non-assigned	0.0246734	ASV_1333	Chloroflexi	0.0776495	ASV_1419	Cyanobacteria	0.0002296	ASV_1666	Non-assigned	0.0580276	0.012065	ASV_2398	Acidobacteria	0.0066472	0.0452259	ASV_3044	Non-assigned	0.00029613	0.0453484	ASV_4621	Proteobacteria	0.00777566	0.00030267	ASV_465	Chloroflexi	0.129088	0.000933158	ASV_575	Non-assigned	0.137388	0.00840884	ASV_1380	Metazoa	0.0701169	ASV_533	Metazoa	0.085591	ASV_1557	Chloroplastida	0.0326469	ASV_1359	Stramenopiles	0.0167358	ASV_1077	Non-assigned
ASV_1519	Acidobacteria	0.06256	ASV_642	Proteobacteria	0.116708	ASV_1398	Acidobacteria	0.0585669	ASV_1426	Non-assigned	0.0802451	ASV_1670	Cyanobacteria	0.0019891	0.0469251	ASV_2508	Gemmatimonadetes	0.048237	0.00280824	ASV_3076	Acidobacteria	0.0447511	0.0018784	ASV_4725	Non-assigned	0.00334355	0.0170486	ASV_468	Proteobacteria	0.0792167	0.000763985	ASV_581	Non-assigned	0.0083101	0.116798	ASV_1382	Alveolata	0.0233518	ASV_542	Metazoa	0.058283	ASV_1631	Rhizaria	0.0262652	ASV_1434	Amoebozoa	0.00019046	ASV_1090	Non-assigned
ASV_1558	Deinococcus-Thermus	0.0924315	ASV_644	Low-abundant	0.0471212	ASV_1417	Non-assigned	0.0714559	ASV_1432	Non-assigned	0.0634918	ASV_1752	Chloroflexi	0.000592043	0.0218418	ASV_2512	Non-assigned	0.0531404	0.000587134	ASV_3153	Non-assigned	0.0164134	0.0251918	ASV_4729	Cyanobacteria	0.00881123	0.000143319	ASV_477	Chloroflexi	0.14255	0.0153954	ASV_586	Chloroflexi	0.000253744	0.120813	ASV_1385	Fungi	0.020278	ASV_552	Stramenopiles	0.128248	ASV_1656	Metazoa	0.00965852	ASV_1455	Non-assigned	0.000780651	ASV_1092	Metazoa
ASV_1560	Cyanobacteria	0.071728	ASV_705	Cyanobacteria	0.000177918	ASV_1463	Chloroflexi	0.0502408	ASV_1479	Chloroflexi	0.000282908	ASV_1829	Cyanobacteria	0.00438157	0.0448303	ASV_2542	Actinobacteria	0.0614526	0.00017724	ASV_3166	Actinobacteria	0.00305866	0.0308621	ASV_5112	Acidobacteria	0.00934136	0.000151335	ASV_494	Non-assigned	0.146135	0.00619089	ASV_588	Acidobacteria	0.135481	0.0390865	ASV_1400	Chloroplastida	0.132141	ASV_557	Alveolata	0.0802947	ASV_1661	Rhizaria	0.00159889	ASV_1518	Rhizaria	0.01112	ASV_1093	Alveolata
ASV_1710	Firmicutes	0.0558753	ASV_710	Cyanobacteria	0.0779319	ASV_1464	Non-assigned	0.05114	ASV_1549	Cyanobacteria	0.000225683	ASV_1834	Bacteroidetes	0.000329533	0.0351202	ASV_2640	Proteobacteria	0.0294303	0.00124051	ASV_3301	Verrucomicrobia	0.0176166	0.0251616	ASV_5217	Acidobacteria	0.0134028	0.000416652	ASV_495	Acidobacteria	0.106282	0.0141021	ASV_594	Non-assigned	0.0848469	0.0570858	ASV_1460	Non-assigned	0.0519712	ASV_568	Stramenopiles	0.110125	ASV_1682	Stramenopiles	0.0209564	ASV_1540	Non-assigned	0.0163534	ASV_1119	Fungi
ASV_1732	Cyanobacteria	0.000208646	ASV_712	Non-assigned	0.000355099	ASV_1556	Non-assigned	0.0672623	ASV_1600	Actinobacteria	0.00871827	ASV_1862	Non-assigned	0.000214832	0.000132011	ASV_2712	Cyanobacteria	0.00638255	0.0191011	ASV_3402	Non-assigned	0.0385875	0.000686738	ASV_5234	Saccharibacteria	0.0183315	0.000236669	ASV_499	Acidobacteria	0.155869	0.000893264	ASV_612	Non-assigned	0.00189936	0.142356	ASV_1498	Rhizaria	0.0233475	ASV_574	Alveolata	0.044996	ASV_1705	Amoebozoa	0.0448048	ASV_1542	Fungi	0.00128399	ASV_1126	Metazoa
ASV_1734	Non-assigned	0.0853776	ASV_714	Firmicutes	0.0776097	ASV_1572	Actinobacteria	0.0813533	ASV_1609	Non-assigned	0.0338365	ASV_1871	Acidobacteria	0.0117419	0.0451704	ASV_2770	Non-assigned	0.00111484	0.0305227	ASV_3437	Acidobacteria	0.000282056	0.0296891	ASV_5376	Non-assigned	0.0163999	0.00113525	ASV_504	Cyanobacteria	0.000123746	0.0154143	ASV_619	Non-assigned	0.102927	0.0193954	ASV_1505	Chloroplastida	0.0194397	ASV_576	Non-assigned	0.156688	ASV_1715	Fungi	0.0127428	ASV_1598	Stramenopiles	0.0192829	ASV_1128	Non-assigned
ASV_1747	Bacteroidetes	0.0940582	ASV_729	Non-assigned	0.128652	ASV_1581	Chloroflexi	0.0539012	ASV_1614	Actinobacteria	0.00598783	ASV_1944	Proteobacteria	0.000417293	0.0267424	ASV_2771	Non-assigned	0.000616411	0.0258937	ASV_3438	Cyanobacteria	0.000564111	0.0214369	ASV_5377	Verrucomicrobia	0.0175901	0.000227049	ASV_508	Chloroflexi	0.11313	0.010056	ASV_620	Verrucomicrobia	0.133405	0.000354363	ASV_1559	Amoebozoa	0.0159089	ASV_580	Fungi	0.0836139	ASV_1768	Metazoa	0.0384266	ASV_1611	Stramenopiles	0.0298185	ASV_1131	Low-abundant
ASV_1767	Firmicutes	0.0855775	ASV_736	Chloroflexi	0.073741	ASV_1620	Chloroflexi	0.0758839	ASV_1621	Chloroflexi	0.087759	ASV_1963	Proteobacteria	0.0474683	0.00186022	ASV_2780	Acidobacteria	0.0792971	0.00095586	ASV_3486	WPS-2	0.0341701	0.000401216	ASV_5400	Non-assigned	0.000822425	0.014491	ASV_513	Proteobacteria	0.103795	0.000490527	ASV_641	Proteobacteria	0.00010552	0.000181586	ASV_1573	Fungi	0.017306	ASV_582	Stramenopiles	0.106378	ASV_1794	Stramenopiles	0.0217731	ASV_1612	Chloroplastida	6.33748e-05	ASV_1144	Metazoa
ASV_1780	Non-assigned	0.0457335	ASV_737	Chloroflexi	0.10318	ASV_1645	Non-assigned	0.0645148	ASV_1629	Acidobacteria	0.000204485	ASV_1981	Chloroflexi	0.000276213	0.0377657	ASV_2812	Actinobacteria	0.0953476	0.000813639	ASV_3494	Acidobacteria	0.0191655	0.00814893	ASV_5624	Actinobacteria	0.0110584	0.00017724	ASV_514	Cyanobacteria	0.0728788	0.0345611	ASV_645	Acidobacteria	0.000143319	0.0124013	ASV_1581	Stramenopiles	0.0378956	ASV_584	Chloroplastida	0.0942096	ASV_1802	Stramenopiles	0.0109689	ASV_1628	Stramenopiles	0.0149385	ASV_1159	Alveolata
ASV_1821	Non-assigned	0.103596	ASV_760	Cyanobacteria	0.010427	ASV_1660	Actinobacteria	0.000162728	ASV_1689	Non-assigned	0.00417959	ASV_2008	Saccharibacteria	0.0389563	0.00196615	ASV_2814	Non-assigned	0.0451289	0.00521785	ASV_3536	Acidobacteria	0.000185632	0.0124197	ASV_5641	Acidobacteria	0.0171095	0.000191172	ASV_523	Chloroflexi	0.103822	0.000266544	ASV_646	Non-assigned	0.117232	0.0077531	ASV_1640	Metazoa	0.018277	ASV_590	Metazoa	0.208799	ASV_1803	Fungi	0.0109414	ASV_1630	Non-assigned	0.0157144	ASV_1225	Rhizaria
ASV_1822	Non-assigned	0.10456	ASV_770	Chloroflexi	0.0138718	ASV_1662	Non-assigned	0.0405442	ASV_1705	Non-assigned	0.00618437	ASV_2012	Chloroflexi	0.000358016	0.0508884	ASV_2823	Non-assigned	0.0180415	0.0263804	ASV_3597	Proteobacteria	0.0184656	0.00212565	ASV_5644	Acidobacteria	0.00174932	0.0146374	ASV_528	Non-assigned	0.0682767	0.0487855	ASV_679	Non-assigned	0.00474381	0.132725	ASV_1646	Rhizaria	0.0190437	ASV_606	Metazoa	0.0571608	ASV_1858	Stramenopiles	0.0174863	ASV_1636	Non-assigned	0.0342089	ASV_1230	Chloroplastida
ASV_1845	Proteobacteria	0.0686958	ASV_790	Chloroflexi	0.0786427	ASV_1663	Non-assigned	0.0499534	ASV_1714	Actinobacteria	0.0429809	ASV_2038	Actinobacteria	0.00204127	0.0441672	ASV_2840	Actinobacteria	0.00178645	0.0286771	ASV_3598	Acidobacteria	0.0271793	0.00966338	ASV_5650	Acidobacteria	0.00700617	0.000191172	ASV_531	Non-assigned	0.0810412	0.0308404	ASV_681	Verrucomicrobia	0.1413	0.00314098	ASV_1670	Metazoa	0.0509821	ASV_610	Metazoa	8.79545e-05	ASV_1951	Fungi	0.00911784	ASV_1652	Rhizaria	0.0218103	ASV_1232	Stramenopiles
ASV_1901	Actinobacteria	0.000338295	ASV_792	Chloroflexi	0.076437	ASV_1701	Non-assigned	0.000871095	ASV_1748	Acidobacteria	0.000181586	ASV_2055	Proteobacteria	0.0220315	0.0110567	ASV_2889	Saccharibacteria	0.00154253	0.0325562	ASV_3654	Actinobacteria	0.000241744	0.013708	ASV_5898	Verrucomicrobia	0.0203954	0.00257974	ASV_534	Acidobacteria	0.133376	0.00040897	ASV_706	Actinobacteria	0.185548	0.011067	ASV_1674	Metazoa	0.0123406	ASV_617	Alveolata	0.0855352	ASV_1954	Alveolata	5.83024e-05	ASV_1653	Stramenopiles	0.0136194	ASV_1242	Rhizaria
ASV_1913	Non-assigned	0.0793562	ASV_803	Chloroflexi	0.0846315	ASV_1706	Non-assigned	0.0542185	ASV_1749	Proteobacteria	0.0154273	ASV_2058	Non-assigned	0.000625939	0.0552308	ASV_2897	Acidobacteria	0.0281673	0.000191172	ASV_3714	Chloroflexi	0.0264704	0.0172732	ASV_5919	Acidobacteria	0.000105299	0.000455293	ASV_540	Acidobacteria	0.0588906	0.0562948	ASV_709	Non-assigned	0.0802294	0.0343596	ASV_1732	Alveolata	0.000742644	ASV_619	Rhizaria	0.00372645	ASV_1970	Fungi	0.0234587	ASV_1659	Fungi	0.000235881	ASV_1248	Non-assigned
ASV_1929	Proteobacteria	0.000748627	ASV_823	Chloroflexi	0.0558195	ASV_1755	Non-assigned	0.0373999	ASV_1806	Chloroflexi	0.00822242	ASV_2100	Proteobacteria	0.000152662	0.0291354	ASV_2931	Acidobacteria	0.103971	0.00135378	ASV_3726	Saccharibacteria	0.0197428	0.00186048	ASV_6072	Firmicutes	0.00859332	0.000716865	ASV_547	Proteobacteria	0.00217513	0.383191	ASV_713	Non-assigned	0.11414	0.000571795	ASV_1762	Non-assigned	0.0166778	ASV_626	Alveolata	0.05645	ASV_1995	Fungi	0.00015907	ASV_1699	Fungi	0.0252425	ASV_1249	Metazoa
ASV_1935	Cyanobacteria	0.0501629	ASV_827	Acidobacteria	0.000132011	ASV_1756	Non-assigned	0.0438988	ASV_1818	Chloroflexi	0.0628204	ASV_2114	Non-assigned	0.0703809	0.00195486	ASV_2932	Acidobacteria	0.0179725	0.00496603	ASV_3762	Non-assigned	0.000233187	0.0123995	ASV_6212	Actinobacteria	0.0114943	0.00228092	ASV_554	Non-assigned	0.0878725	0.000363221	ASV_735	Non-assigned	0.109375	0.000401216	ASV_1782	Metazoa	0.011289	ASV_632	Alveolata	0.0590573	ASV_2004	Fungi	0.0142502	ASV_1701	Amoebozoa	0.000571381	ASV_1263	Rhizaria
ASV_1936	Cyanobacteria	0.0667908	ASV_834	Non-assigned	0.000119167	ASV_1764	Proteobacteria	0.000646091	ASV_1819	Chloroflexi	0.040423	ASV_2117	Verrucomicrobia	0.00155146	0.0444157	ASV_2957	Acidobacteria	0.0012675	0.00371991	ASV_3782	Actinobacteria	0.0437069	0.000569675	ASV_6232	Acidobacteria	0.00823176	0.00336756	ASV_578	Cyanobacteria	0.048733	0.0875022	ASV_744	Chloroflexi	0.0865448	0.000185355	ASV_1795	Fungi	0.137197	ASV_640	Stramenopiles	0.0717061	ASV_2015	Alveolata	0.00752814	ASV_1717	Stramenopiles	0.00920725	ASV_1280	Metazoa
ASV_1938	Cyanobacteria	0.0437269	ASV_838	Low-abundant	0.000105299	ASV_1766	Non-assigned	0.0438974	ASV_1844	Acidobacteria	0.0508462	ASV_2143	Non-assigned	0.00354118	0.0374604	ASV_3080	Saccharibacteria	0.0269765	0.00298599	ASV_3845	Saccharibacteria	0.0247201	0.000583618	ASV_6250	Acidobacteria	0.00019291	0.0132807	ASV_580	Bacteroidetes	0.0911991	0.000204485	ASV_748	Non-assigned	0.0166225	0.0462495	ASV_1797	Rhizaria	0.0219121	ASV_647	Chloroplastida	0.000322269	ASV_2016	Fungi	0.0218306	ASV_1727	Chloroplastida	0.0211457	ASV_1301	Chloroplastida
ASV_1958	Non-assigned	0.0696586	ASV_848	Cyanobacteria	0.000354864	ASV_1792	Non-assigned	0.0501253	ASV_1853	Bacteroidetes	0.000817939	ASV_2159	Proteobacteria	0.0115492	0.037806	ASV_3172	Acidobacteria	0.0372844	0.000286637	ASV_3931	Proteobacteria	0.0151503	0.00164939	ASV_6382	Verrucomicrobia	0.0141368	0.000267318	ASV_605	Acidobacteria	0.10325	0.00214295	ASV_749	Actinobacteria	0.00714778	0.0709017	ASV_1830	Rhizaria	0.0162393	ASV_648	Alveolata	0.0475887	ASV_2017	Fungi	0.0204194	ASV_1729	Metazoa	0.0516095	ASV_1309	Metazoa
ASV_1962	Saccharibacteria	0.0497908	ASV_861	Chloroflexi	0.0664714	ASV_1805	Non-assigned	0.0322375	ASV_1866	Non-assigned	0.0606558	ASV_2160	Non-assigned	0.00230929	0.0583031	ASV_3220	Acidobacteria	0.0104163	0.0199971	ASV_3978	Cyanobacteria	0.00400721	0.0311408	ASV_6385	Verrucomicrobia	0.00126516	0.00843223	ASV_610	Chloroflexi	0.00248701	0.0652102	ASV_772	Non-assigned	0.000892202	0.103061	ASV_1888	Non-assigned	0.00926934	ASV_649	Alveolata	0.0601778	ASV_2084	Fungi	0.0224338	ASV_1736	Fungi	0.0174689	ASV_1333	Rhizaria
ASV_2004	Non-assigned	0.0841884	ASV_869	Non-assigned	0.0725003	ASV_1816	Non-assigned	0.0363312	ASV_1875	Acidobacteria	0.000121074	ASV_2223	Non-assigned	0.00140958	0.000375291	ASV_3249	Non-assigned	0.000659065	0.028801	ASV_3995	Non-assigned	0.0261033	0.0102467	ASV_6420	Saccharibacteria	0.000586658	0.00902907	ASV_637	Non-assigned	0.122703	0.00461508	ASV_787	Non-assigned	0.0978291	0.0315357	ASV_1905	Rhizaria	0.00856678	ASV_652	Chloroplastida	0.0742254	ASV_2087	Fungi	0.000147432	ASV_1737	Amoebozoa	0.0166735	ASV_1346	Amoebozoa
ASV_2005	Cyanobacteria	0.0490864	ASV_870	Non-assigned	0.000177918	ASV_1840	Non-assigned	0.04266	ASV_1877	Non-assigned	0.00189529	ASV_2225	Actinobacteria	0.0448571	0.00257882	ASV_3262	Saccharibacteria	0.0161673	0.0175104	ASV_4013	Bacteroidetes	0.00182734	0.00657306	ASV_6431	Saccharibacteria	0.000390296	0.0137078	ASV_653	Acidobacteria	0.107281	0.000291466	ASV_811	Acidobacteria	0.0868115	0.0140999	ASV_1910	Metazoa	0.0346707	ASV_653	Metazoa	0.0396874	ASV_2136	Rhizaria	0.00846386	ASV_1740	Stramenopiles	0.0326357	ASV_1354	Low-abundant
ASV_2007	Non-assigned	0.025528	ASV_892	Chloroflexi	0.0526015	ASV_1843	Non-assigned	0.0666367	ASV_1907	Non-assigned	0.0628586	ASV_2227	Verrucomicrobia	0.0272751	0.0163484	ASV_3316	Bacteroidetes	0.000282056	0.0026769	ASV_4062	WPS-2	0.00634171	0.0117566	ASV_6602	Non-assigned	0.0012909	0.017548	ASV_654	Chloroflexi	0.0625743	0.0361898	ASV_812	Non-assigned	0.080785	0.000170393	ASV_1914	Amoebozoa	0.0112819	ASV_663	Chloroplastida	0.000129179	ASV_2137	Chloroplastida	0.0195059	ASV_1749	Fungi	0.0167974	ASV_1392	Stramenopiles
ASV_2010	Non-assigned	0.0395094	ASV_896	Cyanobacteria	0.000148703	ASV_1902	Saccharibacteria	0.0435793	ASV_1932	Non-assigned	0.0389393	ASV_2229	Proteobacteria	0.055531	0.000191325	ASV_3330	Saccharibacteria	0.000519157	0.0234185	ASV_4063	Actinobacteria	0.0209883	0.00715649	ASV_6699	Proteobacteria	0.000130099	0.000286637	ASV_659	Chloroflexi	0.0813654	0.0034505	ASV_863	Actinobacteria	0.129973	0.029735	ASV_1957	Non-assigned	0.0672685	ASV_669	Alveolata	0.137648	ASV_2188	Stramenopiles	0.012764	ASV_1800	Stramenopiles	0.000574499	ASV_1465	Metazoa
ASV_2041	Proteobacteria	0.000353932	ASV_904	Chloroflexi	0.0544986	ASV_1903	Saccharibacteria	0.0440242	ASV_1966	Acidobacteria	0.000181586	ASV_2237	Acidobacteria	0.00247753	0.0294737	ASV_3340	Gemmatimonadetes	0.000197348	0.0358017	ASV_4229	Acidobacteria	0.0163138	0.000121074	ASV_6748	Acidobacteria	0.00880093	0.000206752	ASV_663	Chloroflexi	0.0839623	0.0031067	ASV_878	Actinobacteria	0.00226063	0.0654971	ASV_1958	Fungi	0.0381996	ASV_681	Alveolata	0.060642	ASV_2189	Stramenopiles	0.0166692	ASV_1810	Stramenopiles	0.0128478	ASV_1466	Rhizaria
ASV_2054	Actinobacteria	0.0435115	ASV_905	Cyanobacteria	0.0814258	ASV_1905	Non-assigned	0.0410709	ASV_2003	Chloroflexi	0.0075751	ASV_2277	Non-assigned	0.00257682	0.02306	ASV_3342	Acidobacteria	0.0627174	0.000227646	ASV_4237	Acidobacteria	0.0174881	0.00437285	ASV_6750	Saccharibacteria	0.0116763	0.000143319	ASV_669	Cyanobacteria	0.00956869	0.00157124	ASV_897	Non-assigned	0.0899753	0.000123737	ASV_1976	Rhizaria	0.0180788	ASV_682	Stramenopiles	0.07379	ASV_2241	Stramenopiles	0.00987279	ASV_1811	Rhizaria	0.00670008	ASV_1490	Rhizaria
ASV_2071	Non-assigned	0.0924387	ASV_938	Non-assigned	0.0522868	ASV_1908	Actinobacteria	0.0663292	ASV_2024	Actinobacteria	0.0169238	ASV_2306	Low-abundant	0.0306828	0.0178885	ASV_3346	Actinobacteria	0.0258248	0.00159352	ASV_4328	Acidobacteria	0.0273748	0.000102242	ASV_6939	Low-abundant	0.0092097	0.000143319	ASV_685	Acidobacteria	0.114047	0.00501778	ASV_910	Non-assigned	0.00138795	0.069489	ASV_1980	Rhizaria	0.0194972	ASV_683	Non-assigned	0.12218	ASV_2261	Fungi	0.0154169	ASV_1826	Fungi	0.0142803	ASV_1524	Metazoa
ASV_2072	Non-assigned	0.0432387	ASV_940	Non-assigned	0.0856722	ASV_1915	Actinobacteria	0.000265317	ASV_2039	Acidobacteria	0.0212269	ASV_2310	Proteobacteria	0.000235172	0.0023252	ASV_3392	WPS-2	0.0404577	0.00051914	ASV_4483	Non-assigned	0.0054901	0.000530043	ASV_7095	Actinobacteria	0.000193304	0.00339509	ASV_692	Actinobacteria	0.111646	0.00167193	ASV_913	Bacteroidetes	0.147438	0.00369142	ASV_2006	Metazoa	0.00868246	ASV_697	Metazoa	0.035843	ASV_2282	Fungi	0.00707333	ASV_1827	Amoebozoa	0.0137998	ASV_1541	Chloroplastida
ASV_2093	Chloroflexi	0.0861524	ASV_949	Chloroflexi	0.0658199	ASV_1930	Proteobacteria	0.0370075	ASV_2047	Chloroflexi	0.0257623	ASV_2316	Acidobacteria	0.000208646	0.023823	ASV_3394	Chloroflexi	0.00417888	0.0221224	ASV_4565	Non-assigned	0.00572161	0.0235298	ASV_7142	Actinobacteria	0.0055838	0.00413253	ASV_701	Actinobacteria	0.0871627	0.00128587	ASV_921	Chloroflexi	0.0604075	0.0082171	ASV_2026	Fungi	0.0166885	ASV_711	Alveolata	0.0652772	ASV_2303	Stramenopiles	0.0196278	ASV_1832	Stramenopiles	0.00019046	ASV_1575	Rhizaria
ASV_2132	Cyanobacteria	0.044994	ASV_955	Cyanobacteria	0.0807265	ASV_1973	Non-assigned	0.0337156	ASV_2048	Non-assigned	0.0592541	ASV_2328	Proteobacteria	0.0312958	0.00155323	ASV_3444	Actinobacteria	0.0417658	0.00147722	ASV_4589	Proteobacteria	0.0034001	0.000490527	ASV_7232	Gemmatimonadetes	0.000380556	0.0127482	ASV_711	Chloroflexi	0.000130099	0.0011268	ASV_929	Actinobacteria	0.0795509	0.00809892	ASV_2057	Non-assigned	0.00861658	ASV_747	Fungi	0.0872403	ASV_2304	Rhizaria	0.00652845	ASV_1842	Chloroplastida	0.00019046	ASV_1602	Metazoa
ASV_2133	Chloroflexi	0.0438636	ASV_962	Chloroflexi	0.0529555	ASV_1989	Non-assigned	0.0416988	ASV_2049	Cyanobacteria	0.0429275	ASV_2330	Non-assigned	0.010714	0.0347858	ASV_3476	Non-assigned	0.000444155	0.0192983	ASV_4654	Acidobacteria	0.000338295	0.0169099	ASV_7380	Verrucomicrobia	0.00888071	0.00102661	ASV_718	Verrucomicrobia	0.070797	0.00145022	ASV_950	Actinobacteria	0.12456	0.00274832	ASV_2063	Rhizaria	0.000137107	ASV_762	Chloroplastida	0.000535706	ASV_2406	Non-assigned	0.0190813	ASV_1871	Amoebozoa	0.0208187	ASV_1614	Alveolata
ASV_2155	Acidobacteria	0.0580323	ASV_966	Acidobacteria	0.000261758	ASV_1999	Acidobacteria	0.0276533	ASV_2068	Non-assigned	0.0713059	ASV_2355	Proteobacteria	0.020874	0.0176537	ASV_3531	Proteobacteria	0.000148065	0.0279515	ASV_4659	Proteobacteria	0.00165511	0.0199352	ASV_7415	Proteobacteria	0.000437331	0.0110541	ASV_722	Proteobacteria	0.043906	0.0104178	ASV_956	Non-assigned	0.062851	0.00629603	ASV_2091	Chloroplastida	0.0110013	ASV_766	Alveolata	0.0788541	ASV_2411	Rhizaria	0.00593258	ASV_1884	Fungi	0.0126863	ASV_1657	Metazoa
ASV_2179	Saccharibacteria	0.0648706	ASV_999	Acidobacteria	0.067861	ASV_2065	Proteobacteria	0.029585	ASV_2075	Non-assigned	0.00372273	ASV_2356	Acidobacteria	0.0199029	0.0361308	ASV_3533	Saccharibacteria	0.00386705	0.0151548	ASV_4785	Acidobacteria	0.00804079	0.013201	ASV_7426	Proteobacteria	0.000177918	0.00745257	ASV_730	Acidobacteria	0.0107352	0.000507075	ASV_960	Chloroflexi	0.00828307	0.139075	ASV_2092	Alveolata	0.010505	ASV_770	Non-assigned	0.000180751	ASV_2432	Stramenopiles	0.0192643	ASV_1885	Alveolata	0.00766503	ASV_1709	Rhizaria
ASV_2180	Non-assigned	0.0531364	ASV_1007	Acidobacteria	7.33323e-05	ASV_2084	Cyanobacteria	0.00017724	ASV_2080	Acidobacteria	0.000933158	ASV_2367	Acidobacteria	0.00137877	0.0373744	ASV_3582	Chloroflexi	0.000699562	0.0197645	ASV_4862	Bacteroidetes	0.000519316	0.000321229	ASV_7433	Actinobacteria	0.000125824	0.0111007	ASV_740	Cyanobacteria	0.00182303	0.0530438	ASV_1004	Verrucomicrobia	0.095166	0.00445136	ASV_2106	Rhizaria	9.37023e-05	ASV_786	Metazoa	0.125628	ASV_2437	Stramenopiles	0.0207623	ASV_1893	Metazoa	5.73984e-05	ASV_1721	Metazoa
ASV_2201	Saccharibacteria	0.0415471	ASV_1017	Low-abundant	0.000130099	ASV_2085	Bacteroidetes	0.0316734	ASV_2110	Actinobacteria	0.0290991	ASV_2400	Proteobacteria	0.0387589	0.00150601	ASV_3607	Saccharibacteria	0.000892705	0.0298887	ASV_4873	Low-abundant	0.0275694	0.00108966	ASV_7448	Non-assigned	0.000437331	0.00876381	ASV_752	Proteobacteria	0.0451006	0.0447393	ASV_1010	Actinobacteria	0.102478	0.00294387	ASV_2140	Alveolata	6.81747e-05	ASV_787	Chloroplastida	0.0576965	ASV_2453	Rhizaria	0.00901902	ASV_1906	Rhizaria	0.000501648	ASV_1723	Low-abundant
ASV_2224	WPS-2	0.0511739	ASV_1019	Non-assigned	7.33323e-05	ASV_2087	Non-assigned	0.031209	ASV_2126	Actinobacteria	0.0004592	ASV_2406	Proteobacteria	0.000197348	0.0199206	ASV_3646	Non-assigned	0.00103831	0.0251773	ASV_4948	Gemmatimonadetes	0.0322675	0.000102242	ASV_7645	Actinobacteria	0.0120266	0.000473339	ASV_754	Proteobacteria	0.0609327	0.00936282	ASV_1014	Proteobacteria	0.13308	0.00281331	ASV_2142	Fungi	0.0114652	ASV_789	Metazoa	0.10191	ASV_2454	Fungi	0.00650857	ASV_1924	Amoebozoa	0.0191317	ASV_1730	Metazoa
ASV_2239	Proteobacteria	0.00102301	ASV_1022	Non-assigned	0.0437983	ASV_2103	Chloroflexi	0.0436253	ASV_2152	Non-assigned	0.0807361	ASV_2427	Non-assigned	0.0524331	0.00120897	ASV_3661	Actinobacteria	0.019184	0.00952864	ASV_4960	Verrucomicrobia	0.0195955	0.000364804	ASV_7855	Acidobacteria	0.000295215	0.00017724	ASV_755	Chloroflexi	0.10219	0.000285326	ASV_1018	Acidobacteria	0.0703339	0.000821342	ASV_2161	Alveolata	0.0122794	ASV_803	Alveolata	0.00178341	ASV_2455	Fungi	0.00794601	ASV_1925	Fungi	0.014804	ASV_1733	Metazoa
ASV_2252	Non-assigned	0.0297154	ASV_1049	Acidobacteria	0.037642	ASV_2106	Non-assigned	0.036001	ASV_2178	Chloroflexi	0.0465279	ASV_2429	Bacteroidetes	0.0260192	0.0191318	ASV_3732	Actinobacteria	0.000152662	0.000234658	ASV_4964	Actinobacteria	0.0206664	0.00279253	ASV_7917	Proteobacteria	0.0132771	0.000382344	ASV_761	Chloroflexi	0.0782096	0.0013776	ASV_1023	Actinobacteria	0.000142219	0.0577712	ASV_2168	Metazoa	0.0080584	ASV_813	Alveolata	0.0654043	ASV_2457	Metazoa	0.0140668	ASV_1934	Rhizaria	0.00960102	ASV_1755	Amoebozoa
ASV_2273	WPS-2	0.044399	ASV_1054	Non-assigned	0.0061016	ASV_2109	Non-assigned	0.000142219	ASV_2195	Actinobacteria	0.0422329	ASV_2443	Verrucomicrobia	0.000208646	0.0283575	ASV_3783	Acidobacteria	0.0469458	0.00144726	ASV_5052	Non-assigned	0.00110701	0.027061	ASV_7921	Low-abundant	0.0072978	0.00183819	ASV_762	Actinobacteria	0.0702512	0.00032965	ASV_1039	Non-assigned	0.0213643	0.0593205	ASV_2215	Rhizaria	0.00797728	ASV_815	Non-assigned	0.00209064	ASV_2507	Metazoa	0.00347139	ASV_1944	Low-abundant	0.00936421	ASV_1776	Fungi
ASV_2298	Chloroflexi	0.0523648	ASV_1068	Actinobacteria	0.0390881	ASV_2127	Cyanobacteria	0.0453297	ASV_2196	Chloroflexi	0.0338139	ASV_2445	Proteobacteria	0.000417293	0.017683	ASV_3846	Actinobacteria	0.0407022	0.00149909	ASV_5059	Proteobacteria	0.00432127	0.0124093	ASV_7984	Verrucomicrobia	0.000195251	0.00800522	ASV_783	Proteobacteria	0.0218663	0.00264885	ASV_1057	Non-assigned	0.0938976	0.0017937	ASV_2232	Amoebozoa	0.00146452	ASV_823	Metazoa	0.0665892	ASV_2578	Stramenopiles	0.00751414	ASV_1974	Stramenopiles	0.0104817	ASV_1790	Fungi
ASV_2299	Chloroflexi	0.0600526	ASV_1069	Non-assigned	0.117279	ASV_2146	Non-assigned	0.00212263	ASV_2197	Firmicutes	0.0347293	ASV_2458	Bacteroidetes	0.0382866	0.00019291	ASV_3856	Non-assigned	0.00146204	0.00735582	ASV_5126	Proteobacteria	0.000290116	0.000400165	ASV_8148	Non-assigned	0.00718438	0.000666951	ASV_788	Cyanobacteria	0.0684266	0.000438358	ASV_1063	Non-assigned	0.0810523	0.0641623	ASV_2267	Rhizaria	0.0189039	ASV_829	Metazoa	0.0586731	ASV_2579	Non-assigned	0.0136068	ASV_1993	Stramenopiles	0.0184024	ASV_1820	Metazoa
ASV_2325	Firmicutes	0.0941292	ASV_1077	Proteobacteria	0.000346702	ASV_2149	Non-assigned	0.0305553	ASV_2217	Acidobacteria	0.00103238	ASV_2496	Verrucomicrobia	0.00295115	0.037336	ASV_3914	Acidobacteria	0.01876	0.00827479	ASV_5158	Proteobacteria	0.000344768	0.00908052	ASV_8183	Non-assigned	0.00938377	0.00149478	ASV_789	Chloroflexi	0.108071	0.000102242	ASV_1078	Non-assigned	0.0249681	0.0383034	ASV_2270	Rhizaria	0.0100769	ASV_832	Metazoa	0.0721351	ASV_2599	Fungi	5.31718e-05	ASV_1994	Non-assigned	0.029068	ASV_1822	Metazoa
ASV_2397	Actinobacteria	0.0716654	ASV_1096	Non-assigned	0.0698121	ASV_2163	Actinobacteria	0.0467922	ASV_2246	Actinobacteria	0.0213015	ASV_2514	Acidobacteria	0.0327758	0.00038582	ASV_3966	Acidobacteria	0.000148052	0.0257823	ASV_5166	Chloroflexi	0.0430718	0.000642459	ASV_8203	Acidobacteria	0.00740203	0.000764688	ASV_791	Non-assigned	0.000261758	0.138811	ASV_1100	Actinobacteria	0.0540453	0.0651731	ASV_2290	Chloroplastida	0.0114801	ASV_833	Metazoa	0.0704145	ASV_2608	Metazoa	0.00715623	ASV_2019	Stramenopiles	0.00609984	ASV_1829	Metazoa
ASV_2403	Acidobacteria	0.0292641	ASV_1133	Cyanobacteria	0.0792723	ASV_2171	Chloroflexi	0.00067003	ASV_2332	Acidobacteria	0.00223943	ASV_2516	Non-assigned	0.00958931	0.0277102	ASV_3969	WPS-2	0.000282056	0.017302	ASV_5173	Saccharibacteria	0.0112189	0.00224933	ASV_8207	Low-abundant	0.00548167	0.00181639	ASV_794	Verrucomicrobia	0.0451147	0.0313609	ASV_1121	Proteobacteria	0.0168525	0.00200288	ASV_2291	Amoebozoa	0.00592867	ASV_835	Fungi	0.0548665	ASV_2609	Fungi	0.00570268	ASV_2020	Stramenopiles	0.00815658	ASV_1852	Rhizaria
ASV_2433	Proteobacteria	0.0308797	ASV_1135	Actinobacteria	0.000115567	ASV_2188	Actinobacteria	0.0306241	ASV_2342	Non-assigned	0.0002296	ASV_2520	Non-assigned	0.0196504	0.0180614	ASV_3985	Non-assigned	0.0328911	0.00099553	ASV_5189	Proteobacteria	0.0159207	0.000233289	ASV_8246	Non-assigned	0.000349233	0.0115665	ASV_795	Chloroflexi	0.0892443	0.00647909	ASV_1124	Verrucomicrobia	0.0170391	0.0611997	ASV_2315	Non-assigned	0.00952509	ASV_841	Rhizaria	0.0654654	ASV_2617	Metazoa	0.00423239	ASV_2042	Chloroplastida	0.00886609	ASV_1916	Stramenopiles
ASV_2511	Acidobacteria	0.0594734	ASV_1136	Non-assigned	0.0485093	ASV_2282	Actinobacteria	0.0413722	ASV_2349	Chloroflexi	0.0314594	ASV_2525	Acidobacteria	0.000771225	0.0274752	ASV_4004	Non-assigned	0.0024285	0.0121632	ASV_5271	Acidobacteria	0.00353932	0.0291901	ASV_8255	Verrucomicrobia	7.73453e-05	0.0116272	ASV_796	Actinobacteria	0.0722129	0.0039074	ASV_1125	Gemmatimonadetes	0.0647875	0.000121074	ASV_2316	Metazoa	0.00609065	ASV_856	Stramenopiles	0.0337366	ASV_2633	Fungi	0.000298085	ASV_2053	Stramenopiles	0.0194726	ASV_1928	Stramenopiles
ASV_2521	Verrucomicrobia	0.0392722	ASV_1141	Acidobacteria	0.0600544	ASV_2295	Low-abundant	0.0396225	ASV_2421	Acidobacteria	0.0431915	ASV_2582	Non-assigned	0.00617948	0.0152812	ASV_4059	Acidobacteria	0.039532	0.000293554	ASV_5292	Proteobacteria	0.0207552	0.000288589	ASV_8439	Proteobacteria	0.00831799	0.000265317	ASV_804	Acidobacteria	0.0521014	0.0289953	ASV_1129	Actinobacteria	0.000408635	0.0174667	ASV_2338	Fungi	0.00152389	ASV_861	Metazoa	0.0915102	ASV_2663	Fungi	0.00555365	ASV_2139	Alveolata	0.0153049	ASV_1938	Alveolata
ASV_2545	Proteobacteria	0.0423719	ASV_1167	Proteobacteria	0.0765864	ASV_2343	Non-assigned	0.0359014	ASV_2422	Chloroflexi	0.0290229	ASV_2583	Actinobacteria	0.00248591	0.0207721	ASV_4066	Non-assigned	0.0202426	0.000111525	ASV_5293	Saccharibacteria	0.0602222	0.000586537	ASV_8465	Actinobacteria	0.00464086	0.000681148	ASV_814	Non-assigned	0.0713096	0.00238991	ASV_1131	Gemmatimonadetes	0.0301207	0.0394895	ASV_2362	Fungi	0.0372259	ASV_865	Metazoa	0.0293101	ASV_2664	Non-assigned	0.0183088	ASV_2153	Alveolata	0.0203373	ASV_1939	Rhizaria
ASV_2550	Acidobacteria	0.0336302	ASV_1169	Actinobacteria	0.000617929	ASV_2388	Non-assigned	0.0329853	ASV_2423	Proteobacteria	0.0138527	ASV_2611	Firmicutes	0.0122885	0.0225075	ASV_4143	WPS-2	0.0254159	0.00248662	ASV_5299	WPS-2	0.0163719	0.000160615	ASV_8491	Proteobacteria	0.0135326	0.000164136	ASV_816	Acidobacteria	0.00205233	0.601048	ASV_1132	Actinobacteria	0.00412828	0.0524323	ASV_2365	Fungi	0.0110792	ASV_881	Alveolata	0.0479488	ASV_2698	Fungi	0.0109935	ASV_2198	Non-assigned	0.00019046	ASV_1959	Alveolata
ASV_2574	Firmicutes	0.0277164	ASV_1175	Proteobacteria	0.0628552	ASV_2389	Actinobacteria	0.0210716	ASV_2424	Acidobacteria	0.0271731	ASV_2638	Firmicutes	0.0749915	0.000105299	ASV_4146	Verrucomicrobia	0.000241744	0.0246443	ASV_5322	Non-assigned	0.0195689	0.00120365	ASV_8543	Verrucomicrobia	0.00019291	0.0135553	ASV_835	Chloroflexi	0.055834	0.00180341	ASV_1144	Non-assigned	0.0525236	0.00404855	ASV_2366	Stramenopiles	0.00931346	ASV_882	Metazoa	0.0418052	ASV_2721	Stramenopiles	0.00945244	ASV_2206	Stramenopiles	0.0101854	ASV_1967	Rhizaria
ASV_2609	Non-assigned	0.0569844	ASV_1191	Non-assigned	0.0375849	ASV_2446	Chloroflexi	0.0424283	ASV_2451	Non-assigned	0.0427069	ASV_2644	Acidobacteria	0.00596994	0.0378953	ASV_4235	Saccharibacteria	0.0222698	0.000143319	ASV_5323	Proteobacteria	0.027345	0.000370711	ASV_8773	Non-assigned	0.00871559	0.000375298	ASV_843	Chloroflexi	0.00127522	0.0612293	ASV_1168	Acidobacteria	0.00443274	0.000464494	ASV_2385	Rhizaria	0.0576132	ASV_890	Metazoa	0.0796166	ASV_2724	Alveolata	0.00607391	ASV_2217	Fungi	0.00019046	ASV_1978	Rhizaria
ASV_2619	Bacteroidetes	0.00137907	ASV_1192	Chloroflexi	0.0333434	ASV_2461	Bacteroidetes	0.00253518	ASV_2453	Acidobacteria	0.0286223	ASV_2646	Non-assigned	0.00391656	0.0301971	ASV_4279	Acidobacteria	0.000771225	0.0149752	ASV_5424	Proteobacteria	0.000276213	0.0109946	ASV_8819	Non-assigned	0.000938227	0.0100126	ASV_894	Chloroflexi	0.0491776	0.00198834	ASV_1205	Actinobacteria	0.108649	0.00137492	ASV_2387	Rhizaria	0.0111183	ASV_894	Metazoa	0.0775178	ASV_2735	Rhizaria	3.52666e-05	ASV_2218	Low-abundant	0.00019046	ASV_1997	Non-assigned
ASV_2643	Verrucomicrobia	0.0329237	ASV_1198	Chloroflexi	0.0431593	ASV_2470	Non-assigned	0.0271388	ASV_2472	Non-assigned	0.0271893	ASV_2649	Chloroflexi	0.00114332	0.0181291	ASV_4314	Actinobacteria	0.0233112	0.00110646	ASV_5446	Actinobacteria	0.00169402	0.00507078	ASV_8851	Actinobacteria	0.000115567	0.0100885	ASV_901	Non-assigned	0.031129	0.00648979	ASV_1215	Actinobacteria	0.0629024	0.000698989	ASV_2388	Non-assigned	0.0275872	ASV_895	Alveolata	0.0407459	ASV_2747	Stramenopiles	0.00862208	ASV_2219	Rhizaria	0.0163361	ASV_2060	Stramenopiles
ASV_2676	Proteobacteria	0.0344017	ASV_1200	Low-abundant	0.000130879	ASV_2571	Non-assigned	0.0329178	ASV_2475	Chloroflexi	0.0234544	ASV_2657	Cyanobacteria	0.000417293	0.00837187	ASV_4376	Chloroflexi	0.0201947	0.0198809	ASV_5561	Acidobacteria	0.0172823	0.0114079	ASV_9094	Actinobacteria	0.00918048	0.000162728	ASV_903	Non-assigned	0.0606889	0.0272946	ASV_1222	Non-assigned	0.0626675	0.000516588	ASV_2390	Metazoa	0.00770314	ASV_899	Stramenopiles	0.00200607	ASV_2755	Stramenopiles	0.00823587	ASV_2225	Rhizaria	0.00907955	ASV_2069	Fungi
ASV_2691	Bacteroidetes	0.000517152	ASV_1201	Acidobacteria	0.000218665	ASV_2600	Cyanobacteria	0.010285	ASV_2484	Bacteroidetes	0.00145288	ASV_2706	Proteobacteria	0.0116182	0.020724	ASV_4402	Acidobacteria	0.034644	0.0004938	ASV_5574	Actinobacteria	0.0207724	0.000547206	ASV_9103	Acidobacteria	0.00965966	0.000191172	ASV_914	Non-assigned	0.000442887	0.0661347	ASV_1229	Actinobacteria	0.000857631	0.0517879	ASV_2412	Chloroplastida	0.0188895	ASV_902	Fungi	0.0507756	ASV_2785	Fungi	0.00550919	ASV_2229	Fungi	0.0103924	ASV_2089	Alveolata
ASV_2713	Cyanobacteria	0.0567007	ASV_1212	Cyanobacteria	0.00127317	ASV_2662	Non-assigned	0.0297885	ASV_2498	Deinococcus-Thermus	0.00321009	ASV_2728	Acidobacteria	0.000276213	0.0162238	ASV_4458	Non-assigned	0.000466374	0.017258	ASV_5578	Non-assigned	0.011297	0.00164396	ASV_9111	Non-assigned	0.00348396	0.003642	ASV_924	Cyanobacteria	0.00050046	0.0002296	ASV_1238	Non-assigned	0.0564482	0.0101938	ASV_2415	Rhizaria	0.0137491	ASV_912	Fungi	0.044579	ASV_2787	Rhizaria	0.0179763	ASV_2245	Fungi	0.0191574	ASV_2102	Non-assigned
ASV_2743	Non-assigned	0.0557737	ASV_1230	Bacteroidetes	9.84051e-05	ASV_2667	Actinobacteria	0.0475866	ASV_2501	Chloroflexi	0.0486391	ASV_2749	Acidobacteria	0.00572497	0.0249764	ASV_4547	Acidobacteria	0.000329533	0.0147692	ASV_5583	Bacteroidetes	0.0104442	0.000225683	ASV_9115	Actinobacteria	0.000969026	0.00337945	ASV_925	Chloroflexi	0.0583109	0.000414875	ASV_1251	Non-assigned	0.0613925	0.000182402	ASV_2416	Non-assigned	0.00949322	ASV_917	Stramenopiles	0.0290008	ASV_2819	Rhizaria	0.00926268	ASV_2248	Stramenopiles	0.000828823	ASV_2103	Rhizaria
ASV_2746	Cyanobacteria	0.0281595	ASV_1235	Cyanobacteria	0.0381551	ASV_2692	Acidobacteria	0.00250411	ASV_2504	Non-assigned	0.0211041	ASV_2752	Actinobacteria	0.0203865	0.000557735	ASV_4576	Acidobacteria	0.0248117	0.000234658	ASV_5596	Proteobacteria	0.000394695	0.000726343	ASV_9181	Acidobacteria	0.00337957	0.00901681	ASV_939	Chloroflexi	0.112747	0.000530043	ASV_1265	Verrucomicrobia	0.0751372	0.00428289	ASV_2438	Chloroplastida	0.00918767	ASV_918	Fungi	0.0660219	ASV_2825	Non-assigned	0.00428171	ASV_2253	Chloroplastida	0.0147346	ASV_2128	Rhizaria
ASV_2756	Verrucomicrobia	0.0333518	ASV_1248	Cyanobacteria	0.0401274	ASV_2695	Non-assigned	0.0304189	ASV_2539	Actinobacteria	0.0436409	ASV_2768	Acidobacteria	0.00177613	0.0217567	ASV_4666	WPS-2	0.0278261	0.00124097	ASV_5597	Saccharibacteria	0.0130884	0.000546703	ASV_9185	Proteobacteria	0.00057873	0.0100891	ASV_942	Verrucomicrobia	0.000119167	0.000121074	ASV_1279	Non-assigned	0.0602116	0.0102393	ASV_2467	Rhizaria	0.0112132	ASV_930	Stramenopiles	0.0463165	ASV_2839	Chloroplastida	0.000318139	ASV_2283	Alveolata	0.0123277	ASV_2143	Rhizaria
ASV_2781	WPS-2	0.0461484	ASV_1262	Acidobacteria	0.0545133	ASV_2731	Non-assigned	0.0207654	ASV_2540	Non-assigned	0.0186081	ASV_2789	Proteobacteria	0.0345863	0.000494986	ASV_4732	Acidobacteria	0.000241744	0.000397924	ASV_5686	Chloroflexi	0.000707864	0.0141791	ASV_9361	Proteobacteria	0.00118963	0.000281686	ASV_946	Non-assigned	0.0813384	0.000686889	ASV_1305	Chloroflexi	0.0862096	0.0130253	ASV_2471	Metazoa	0.00644619	ASV_931	Stramenopiles	0.0361388	ASV_2855	Chloroplastida	0.0770217	ASV_2284	Rhizaria	0.0335135	ASV_2180	Fungi
ASV_2782	Cyanobacteria	0.0405123	ASV_1278	Non-assigned	0.0837777	ASV_2735	Actinobacteria	0.0254941	ASV_2598	Acidobacteria	0.0015008	ASV_2801	Acidobacteria	0.000417293	0.0386608	ASV_4777	Acidobacteria	0.000916283	0.0200571	ASV_5690	Gemmatimonadetes	0.00129989	0.0136676	ASV_9455	Acidobacteria	0.00396803	0.000334491	ASV_964	Proteobacteria	0.000320825	0.000233289	ASV_1315	Acidobacteria	0.0572661	0.000642459	ASV_2490	Metazoa	0.0216621	ASV_934	Stramenopiles	0.0639437	ASV_2857	Stramenopiles	0.0191303	ASV_2285	Alveolata	0.020166	ASV_2192	Stramenopiles
ASV_2793	Non-assigned	0.00176441	ASV_1284	Chloroflexi	0.000390296	ASV_2774	Actinobacteria	0.031807	ASV_2603	Verrucomicrobia	0.0285216	ASV_2821	Non-assigned	0.00869748	0.0319526	ASV_4779	Proteobacteria	0.020646	0.00198496	ASV_5706	Verrucomicrobia	0.0288614	0.000144294	ASV_9550	Actinobacteria	0.000187645	0.00681849	ASV_967	Acidobacteria	0.000251648	0.0634111	ASV_1317	Actinobacteria	0.0510709	0.0452554	ASV_2491	Rhizaria	0.00723443	ASV_944	Metazoa	0.100032	ASV_2860	Fungi	0.00698362	ASV_2286	Fungi	0.0164539	ASV_2194	Alveolata
ASV_2847	Acidobacteria	0.0520178	ASV_1285	Proteobacteria	0.047788	ASV_2776	Non-assigned	0.0336439	ASV_2604	Chloroflexi	0.0564109	ASV_2825	Proteobacteria	0.0442651	0.0026258	ASV_4856	Non-assigned	0.0368103	0.00144963	ASV_5714	Acidobacteria	0.0163511	0.00216704	ASV_9730	Non-assigned	0.00367785	0.000191172	ASV_970	Bacteroidetes	0.0600618	0.00030259	ASV_1334	Non-assigned	0.0132251	0.0645454	ASV_2517	Rhizaria	0.011342	ASV_945	Chloroplastida	0.000483557	ASV_2861	Chloroplastida	0.00831365	ASV_2289	Non-assigned	0.000197776	ASV_2221	Stramenopiles
ASV_2886	Actinobacteria	0.0410657	ASV_1311	Cyanobacteria	0.0405818	ASV_2779	Actinobacteria	0.0418198	ASV_2605	Non-assigned	0.0218643	ASV_2838	Actinobacteria	0.000552425	0.0389679	ASV_4857	Actinobacteria	0.0275531	0.00125481	ASV_5812	Acidobacteria	0.00176966	0.0170422	ASV_9742	Actinobacteria	0.00859552	0.000191172	ASV_977	Chloroflexi	0.107225	0.000459039	ASV_1335	Non-assigned	0.0108163	0.071336	ASV_2539	Rhizaria	0.00868101	ASV_949	Stramenopiles	0.0277076	ASV_2862	Non-assigned	0.00943233	ASV_2332	Low-abundant	0.00338293	ASV_2233	Metazoa
ASV_2892	Proteobacteria	0.0292162	ASV_1312	Non-assigned	0.0471628	ASV_2803	Verrucomicrobia	0.0326737	ASV_2607	Proteobacteria	0.130369	ASV_2839	Proteobacteria	0.000417293	0.0337329	ASV_4949	Non-assigned	0.0245388	0.00035007	ASV_5819	Non-assigned	0.000235172	0.0125906	ASV_9781	Firmicutes	0.00433049	0.00010552	ASV_985	Low-abundant	0.0857099	0.00294167	ASV_1336	Non-assigned	0.0649432	0.0218384	ASV_2542	Rhizaria	0.00550299	ASV_957	Chloroplastida	0.0476449	ASV_2863	Rhizaria	0.00742491	ASV_2334	Non-assigned	0.0113336	ASV_2234	Rhizaria
ASV_2895	Acidobacteria	0.0583427	ASV_1313	Chloroflexi	0.0447388	ASV_2843	Bacteroidetes	0.000143319	ASV_2634	Non-assigned	0.0319025	ASV_2849	Actinobacteria	0.0299665	0.000322935	ASV_5026	Proteobacteria	0.000296103	0.000281686	ASV_5837	Chloroflexi	0.0202212	0.000494949	ASV_9809	Actinobacteria	0.0114224	0.00270483	ASV_998	Proteobacteria	0.0453912	0.00436766	ASV_1345	Non-assigned	0.0616463	0.0104894	ASV_2565	Metazoa	0.0329462	ASV_966	Fungi	0.000933312	ASV_2897	Alveolata	0.0168245	ASV_2358	Alveolata	0.00499691	ASV_2246	Rhizaria
ASV_2930	Saccharibacteria	0.0655916	ASV_1323	Low-abundant	0.000231353	ASV_2875	Saccharibacteria	0.0365691	ASV_2665	Non-assigned	0.0245384	ASV_2852	Acidobacteria	0.0365343	0.00200621	ASV_5043	Acidobacteria	0.000145058	0.0158526	ASV_5851	Non-assigned	0.00340988	0.00820055	ASV_9810	Verrucomicrobia	0.00587668	0.000990376	ASV_1000	Bacteroidetes	0.0207397	0.000392422	ASV_1346	Chloroflexi	0.0627055	0.00139166	ASV_2581	Alveolata	0.0101865	ASV_967	Alveolata	0.0345828	ASV_2898	Stramenopiles	0.0183991	ASV_2360	Non-assigned	0.0140156	ASV_2268	Alveolata
ASV_2933	Non-assigned	0.0285808	ASV_1329	Non-assigned	0.000148703	ASV_2929	Actinobacteria	0.0460917	ASV_2666	Cyanobacteria	0.0158931	ASV_2874	Acidobacteria	0.000556896	0.000521001	ASV_5062	Non-assigned	0.00593108	0.000215364	ASV_5970	Acidobacteria	0.0455224	0.00328729	ASV_9812	Proteobacteria	0.00984241	0.000227049	ASV_1001	Acidobacteria	0.0968668	0.0149937	ASV_1347	Actinobacteria	0.107389	0.00234439	ASV_2583	Non-assigned	0.00940875	ASV_974	Rhizaria	0.00629212	ASV_2905	Non-assigned	0.00491483	ASV_2370	Fungi	5.73984e-05	ASV_2273	Metazoa
ASV_2936	Non-assigned	0.0387141	ASV_1353	Proteobacteria	0.024773	ASV_2952	Low-abundant	0.0318124	ASV_2698	Actinobacteria	0.0189148	ASV_2893	Acidobacteria	0.00181425	0.0218666	ASV_5068	Acidobacteria	0.00092816	0.010706	ASV_5975	Gemmatimonadetes	0.0214362	0.000182402	ASV_9893	Actinobacteria	0.000375291	0.00809004	ASV_1011	Actinobacteria	0.0283237	0.0357326	ASV_1355	Non-assigned	0.0338665	0.0304594	ASV_2644	Low-abundant	0.0107771	ASV_991	Metazoa	0.0226971	ASV_2906	Stramenopiles	0.00938024	ASV_2374	Rhizaria	0.00823948	ASV_2275	Rhizaria
ASV_2941	Proteobacteria	0.000625939	ASV_1354	Acidobacteria	0.000246446	ASV_2955	Non-assigned	0.0272628	ASV_2701	Cyanobacteria	0.000182234	ASV_2896	Actinobacteria	0.000828638	0.0162571	ASV_5159	Actinobacteria	0.000862468	0.0279667	ASV_6001	Non-assigned	0.00609243	0.00692613	ASV_10236	Acidobacteria	0.000562936	0.00431394	ASV_1021	Proteobacteria	0.0187809	0.00215351	ASV_1374	Non-assigned	0.0581791	0.00035256	ASV_2679	Fungi	0.006826	ASV_992	Alveolata	0.0207526	ASV_2944	Metazoa	0.00352666	ASV_2407	Amoebozoa	0.0204165	ASV_2276	Stramenopiles
ASV_2962	Chloroflexi	0.0486509	ASV_1371	Proteobacteria	0.0511825	ASV_2959	Chloroflexi	0.0243143	ASV_2740	Acidobacteria	0.030968	ASV_2910	Acidobacteria	0.000592043	0.0178587	ASV_5180	Acidobacteria	0.0119784	0.000227049	ASV_6014	Verrucomicrobia	0.000208646	0.000618686	ASV_10265	Chloroflexi	0.00364812	0.000265317	ASV_1037	Cyanobacteria	0.0411263	0.014834	ASV_1392	WPS-2	0.0563392	0.0229695	ASV_2705	Fungi	0.0147107	ASV_997	Metazoa	0.0545768	ASV_2982	Stramenopiles	0.0065168	ASV_2408	Stramenopiles	0.0114718	ASV_2292	Non-assigned
ASV_2963	Verrucomicrobia	0.0510693	ASV_1380	Non-assigned	0.0476072	ASV_2960	Actinobacteria	0.0302946	ASV_2806	Non-assigned	0.026839	ASV_3011	Non-assigned	0.0394763	0.00203694	ASV_5268	Acidobacteria	0.00251581	0.00903915	ASV_6015	Verrucomicrobia	0.000148052	0.000144294	ASV_10351	Verrucomicrobia	0.000187645	0.0055862	ASV_1055	Chloroflexi	0.0501406	0.0119055	ASV_1397	Non-assigned	0.0137505	0.0333796	ASV_2727	Rhizaria	0.00300419	ASV_1001	Rhizaria	0.00142487	ASV_2990	Rhizaria	0.0127621	ASV_2410	Chloroplastida	0.0081539	ASV_2342	Fungi
ASV_2967	Chloroflexi	0.0422574	ASV_1387	Verrucomicrobia	0.0424238	ASV_2973	Acidobacteria	0.000281686	ASV_2807	Actinobacteria	0.0243977	ASV_3013	Non-assigned	0.00290719	0.0346178	ASV_5291	Deinococcus-Thermus	0.0151189	0.00518842	ASV_6108	Proteobacteria	0.000417293	0.0192426	ASV_10427	Proteobacteria	0.000654395	0.0109858	ASV_1066	Cyanobacteria	0.0453861	0.000496144	ASV_1431	Verrucomicrobia	0.0325168	0.0471216	ASV_2729	Fungi	0.0127463	ASV_1004	Alveolata	0.0531257	ASV_3029	Rhizaria	0.0195462	ASV_2421	Rhizaria	0.00038092	ASV_2343	Rhizaria
ASV_2986	Acidobacteria	0.00333834	ASV_1388	Non-assigned	0.0503533	ASV_3018	Non-assigned	0.0297496	ASV_2808	Firmicutes	0.0211591	ASV_3032	Bacteroidetes	0.00533783	0.0271681	ASV_5305	Verrucomicrobia	0.000742528	0.0165687	ASV_6118	Non-assigned	0.00180557	0.0178628	ASV_10640	Bacteroidetes	0.00515508	0.000206752	ASV_1081	Actinobacteria	0.000132011	0.0737577	ASV_1482	Verrucomicrobia	0.0634725	0.0195272	ASV_2756	Alveolata	0.0365702	ASV_1010	Metazoa	0.0556597	ASV_3031	Fungi	0.00684033	ASV_2434	Stramenopiles	0.0150571	ASV_2417	Rhizaria
ASV_3003	Non-assigned	0.0513606	ASV_1407	Chloroflexi	0.0413908	ASV_3037	Non-assigned	0.0366674	ASV_2877	Acidobacteria	0.0500334	ASV_3049	Firmicutes	0.0812233	0.000130879	ASV_5318	Non-assigned	0.0149146	0.00127342	ASV_6119	Proteobacteria	0.000789391	0.0199623	ASV_10713	Verrucomicrobia	0.00355788	0.000681148	ASV_1084	Acidobacteria	0.0641218	0.000200348	ASV_1501	Actinobacteria	0.0305802	0.00869125	ASV_2761	Non-assigned	0.00593557	ASV_1019	Stramenopiles	0.0425215	ASV_3071	Fungi	0.00340038	ASV_2435	Fungi	0.00352293	ASV_2419	Rhizaria
ASV_3004	Chloroflexi	0.0435476	ASV_1413	Non-assigned	0.0325381	ASV_3047	Actinobacteria	0.0416592	ASV_2879	Chloroflexi	0.0303597	ASV_3063	Acidobacteria	0.00422494	0.0280424	ASV_5401	Non-assigned	0.00425395	0.0162795	ASV_6134	Actinobacteria	0.020308	0.00255862	ASV_10765	Proteobacteria	8.36092e-05	0.00506449	ASV_1097	Acidobacteria	0.0793875	0.0055318	ASV_1520	Chloroflexi	0.000162728	0.000206477	ASV_2792	Chloroplastida	0.0116915	ASV_1023	Non-assigned	0.0324169	ASV_3088	Stramenopiles	0.00396677	ASV_2459	Metazoa	0.00797029	ASV_2441	Fungi
ASV_3005	WPS-2	0.0398734	ASV_1416	Bacteroidetes	0.00189969	ASV_3103	Firmicutes	0.0205764	ASV_2880	Proteobacteria	0.0443569	ASV_3079	Proteobacteria	0.0155627	0.00794425	ASV_5439	Acidobacteria	0.00331426	0.0112483	ASV_6151	Low-abundant	0.00107006	0.0115176	ASV_10767	Actinobacteria	0.00019291	0.00589308	ASV_1098	Acidobacteria	0.041554	0.000392422	ASV_1528	Non-assigned	0.0637205	0.000160615	ASV_2796	Rhizaria	0.00603435	ASV_1028	Metazoa	0.0181418	ASV_3102	Fungi	0.00551804	ASV_2460	Non-assigned	0.0125696	ASV_2450	Alveolata
ASV_3009	Saccharibacteria	0.0293053	ASV_1423	Cyanobacteria	0.0541711	ASV_3141	Non-assigned	0.000682939	ASV_2882	Bacteroidetes	0.0187666	ASV_3082	Actinobacteria	0.000748627	0.0312011	ASV_5450	Proteobacteria	0.0149616	0.000523631	ASV_6269	Saccharibacteria	0.00226161	0.0125857	ASV_11106	Verrucomicrobia	0.00481365	0.00152938	ASV_1099	Non-assigned	0.0579085	0.000200348	ASV_1557	Gemmatimonadetes	0.0464985	0.00448638	ASV_2799	Chloroplastida	0.00633453	ASV_1029	Alveolata	0.0169074	ASV_3135	Rhizaria	0.0144055	ASV_2485	Fungi	0.00528885	ASV_2479	Stramenopiles
ASV_3012	Proteobacteria	0.0374314	ASV_1425	Non-assigned	0.0331315	ASV_3180	Proteobacteria	0.000286637	ASV_2883	Non-assigned	0.0185059	ASV_3086	Acidobacteria	0.000276213	0.00233157	ASV_5456	Verrucomicrobia	0.0141016	0.00114655	ASV_6298	Bacteroidetes	0.0119795	0.000121074	ASV_11125	Actinobacteria	0.00189391	0.000265317	ASV_1110	Acidobacteria	0.0690374	0.0032144	ASV_1571	Non-assigned	0.0531777	0.000364804	ASV_2832	Rhizaria	0.00678593	ASV_1034	Alveolata	0.02576	ASV_3138	Non-assigned	0.00751271	ASV_2512	Stramenopiles	0.00845022	ASV_2502	Rhizaria
ASV_3077	Actinobacteria	0.0365912	ASV_1429	Low-abundant	0.00128724	ASV_3209	Actinobacteria	0.0333873	ASV_2884	Proteobacteria	0.0147388	ASV_3100	Non-assigned	0.000394695	0.0124179	ASV_5488	Actinobacteria	0.00396483	0.0221345	ASV_6302	Non-assigned	0.00983633	0.00225683	ASV_11137	Proteobacteria	0.00333759	0.000488184	ASV_1122	Non-assigned	0.0294925	0.0085594	ASV_1582	Non-assigned	0.00907588	0.040095	ASV_2833	Metazoa	0.00743015	ASV_1038	Non-assigned	0.000233556	ASV_3145	Fungi	0.00750397	ASV_2535	Rhizaria	0.00895474	ASV_2538	Metazoa
ASV_3078	Actinobacteria	0.0454643	ASV_1430	Cyanobacteria	0.0586546	ASV_3244	Non-assigned	0.0294396	ASV_2927	Acidobacteria	0.0283102	ASV_3118	Acidobacteria	0.0092112	0.0126723	ASV_5562	Actinobacteria	0.0229283	0.00212994	ASV_6306	Proteobacteria	0.00328658	0.000225683	ASV_11163	Verrucomicrobia	0.00807748	0.0015765	ASV_1134	Non-assigned	0.0664718	0.000879418	ASV_1589	Verrucomicrobia	0.0398337	0.0280422	ASV_2836	Non-assigned	0.00654487	ASV_1062	Alveolata	0.0217156	ASV_3188	Metazoa	0.00311745	ASV_2555	Stramenopiles	0.0131813	ASV_2540	Rhizaria
ASV_3116	Chloroflexi	0.0400279	ASV_1439	Proteobacteria	0.00022877	ASV_3245	Non-assigned	0.0260387	ASV_2953	Acidobacteria	0.0418546	ASV_3122	Acidobacteria	0.00160138	0.0368045	ASV_5566	Proteobacteria	0.00184487	0.0130194	ASV_6309	Non-assigned	0.0105925	0.000200608	ASV_11323	Non-assigned	0.000437331	0.00533826	ASV_1142	Non-assigned	0.0488172	0.00117726	ASV_1618	Actinobacteria	0.0349953	0.0301154	ASV_2867	Rhizaria	0.00690802	ASV_1073	Rhizaria	0.0434151	ASV_3192	Stramenopiles	0.00793349	ASV_2580	Stramenopiles	0.0172499	ASV_2544	Metazoa
ASV_3154	Non-assigned	0.0418288	ASV_1450	Low-abundant	0.000123746	ASV_3246	Non-assigned	0.0261673	ASV_2961	Non-assigned	0.0350561	ASV_3164	Verrucomicrobia	0.0111395	0.0304181	ASV_5568	Non-assigned	0.01342	0.00142002	ASV_6312	Saccharibacteria	0.00845555	0.00109441	ASV_11625	Actinobacteria	0.00300276	0.00017724	ASV_1154	Cyanobacteria	0.000620805	0.00100402	ASV_1619	Actinobacteria	0.000604675	0.0356148	ASV_2869	Non-assigned	0.00778956	ASV_1080	Alveolata	0.0461749	ASV_3250	Non-assigned	0.0047886	ASV_2614	Non-assigned	0.00556765	ASV_2577	Metazoa
ASV_3158	Cyanobacteria	0.0451289	ASV_1451	Low-abundant	0.000105299	ASV_3247	Non-assigned	0.0330548	ASV_2971	Actinobacteria	0.000588632	ASV_3173	Acidobacteria	0.0375377	0.00846799	ASV_5579	Non-assigned	0.00029772	0.0144294	ASV_6313	Bacteroidetes	0.00152118	0.00180891	ASV_11627	Proteobacteria	0.00659707	0.000164136	ASV_1172	Verrucomicrobia	0.0361475	0.000948479	ASV_1628	Actinobacteria	0.0691036	0.00524157	ASV_2872	Rhizaria	0.00631364	ASV_1081	Alveolata	0.0329084	ASV_3251	Chloroplastida	0.0873235	ASV_2616	Fungi	0.00864488	ASV_2594	Non-assigned
ASV_3160	Chloroflexi	0.081103	ASV_1462	Actinobacteria	0.00485518	ASV_3292	Saccharibacteria	0.0217844	ASV_2993	Actinobacteria	0.0363108	ASV_3174	Proteobacteria	0.000828638	0.0120511	ASV_5677	Acidobacteria	0.00301308	0.0118004	ASV_6500	Proteobacteria	0.00319127	0.0108328	ASV_11646	Acidobacteria	0.00646567	0.000206752	ASV_1173	Acidobacteria	0.0446469	0.000121074	ASV_1643	Actinobacteria	0.0634451	0.00740296	ASV_2875	Stramenopiles	0.00499323	ASV_1082	Alveolata	0.0231896	ASV_3292	Non-assigned	0.00622373	ASV_2642	Rhizaria	0.0158731	ASV_2595	Rhizaria
ASV_3161	Chloroflexi	0.0634163	ASV_1469	Low-abundant	0.0403116	ASV_3293	Actinobacteria	0.0193645	ASV_2994	Saccharibacteria	0.0232997	ASV_3181	Actinobacteria	0.00250376	0.012738	ASV_5703	Gemmatimonadetes	0.0429775	0.00611281	ASV_6502	Acidobacteria	0.00995027	0.00382692	ASV_11741	Non-assigned	0.000848986	0.00593183	ASV_1174	Chloroflexi	0.0690462	0.0018347	ASV_1644	Low-abundant	0.0342252	0.0189698	ASV_2876	Fungi	0.0060327	ASV_1083	Alveolata	0.0273011	ASV_3303	Amoebozoa	0.00361742	ASV_2670	Stramenopiles	0.0103201	ASV_2646	Fungi
ASV_3168	Non-assigned	0.0244785	ASV_1480	Acidobacteria	0.000148703	ASV_3294	Non-assigned	0.0339552	ASV_2995	Actinobacteria	0.0316634	ASV_3197	Non-assigned	0.000276213	0.014985	ASV_5708	Non-assigned	0.00996781	0.013382	ASV_6524	Bacteroidetes	0.000345042	0.00193718	ASV_11781	Acidobacteria	0.00797418	0.000563372	ASV_1176	Chloroflexi	0.0294003	0.0162693	ASV_1646	Non-assigned	0.000125099	0.0565811	ASV_2917	Non-assigned	0.00757556	ASV_1084	Rhizaria	0.0683889	ASV_3350	Rhizaria	0.0123606	ASV_2672	Rhizaria	0.00677315	ASV_2704	Metazoa
ASV_3169	Proteobacteria	0.0265793	ASV_1487	Acidobacteria	0.0556779	ASV_3331	Non-assigned	0.0169611	ASV_2996	Chloroflexi	0.0489431	ASV_3212	Proteobacteria	0.0459713	0.00334674	ASV_5720	Non-assigned	0.015296	0.00103376	ASV_6618	Acidobacteria	0.000353932	0.0066335	ASV_11837	Non-assigned	0.000655996	0.003976	ASV_1177	Non-assigned	0.0391694	0.000396396	ASV_1664	Verrucomicrobia	0.0364314	0.0201283	ASV_2922	Non-assigned	0.00692091	ASV_1097	Metazoa	0.0237435	ASV_3353	Stramenopiles	0.00590721	ASV_2700	Fungi	0.0222972	ASV_2706	Fungi
ASV_3170	Non-assigned	0.015086	ASV_1491	Acidobacteria	0.000148703	ASV_3335	Saccharibacteria	0.0288271	ASV_2998	Verrucomicrobia	0.0359432	ASV_3229	Cyanobacteria	0.000185632	0.0273702	ASV_5723	Low-abundant	0.0273473	0.000281686	ASV_6621	Proteobacteria	0.000580232	0.0100304	ASV_11883	Non-assigned	0.000437331	0.00653725	ASV_1183	Chloroflexi	0.0729211	0.00121915	ASV_1665	Acidobacteria	0.0155678	0.0458384	ASV_2924	Metazoa	0.004599	ASV_1102	Alveolata	0.030353	ASV_3407	Metazoa	0.00305786	ASV_2702	Fungi	0.00948171	ASV_2709	Non-assigned
ASV_3171	Chloroflexi	0.0347145	ASV_1505	Firmicutes	0.0533755	ASV_3336	Saccharibacteria	0.0318911	ASV_2999	Non-assigned	0.0425106	ASV_3268	Acidobacteria	0.00512306	0.0290081	ASV_5731	Actinobacteria	0.00970433	0.00513257	ASV_6648	Non-assigned	0.0191941	0.00110032	ASV_12014	Non-assigned	7.73453e-05	0.0089831	ASV_1184	Proteobacteria	0.0458708	0.000767202	ASV_1707	Actinobacteria	0.0190331	0.0458874	ASV_2958	Fungi	0.0336744	ASV_1120	Non-assigned	7.76219e-05	ASV_3408	Non-assigned	0.0144987	ASV_2703	Alveolata	0.00995929	ASV_2719	Fungi
ASV_3213	Saccharibacteria	0.0287238	ASV_1506	Non-assigned	0.0546701	ASV_3375	Chloroflexi	0.0318758	ASV_3014	Non-assigned	0.00722669	ASV_3275	Proteobacteria	0.000957274	0.0171141	ASV_5788	Chloroflexi	0.000214832	0.00153835	ASV_6657	Chloroflexi	0.0110355	0.000859725	ASV_12245	Proteobacteria	0.000123746	0.000143319	ASV_1188	Acidobacteria	0.0109788	0.0298976	ASV_1728	Non-assigned	0.00053172	0.000544757	ASV_2959	Metazoa	0.031163	ASV_1122	Stramenopiles	0.0401442	ASV_3416	Stramenopiles	0.00354508	ASV_2733	Rhizaria	6.59254e-05	ASV_2731	Metazoa
ASV_3221	Non-assigned	0.00779061	ASV_1507	Cyanobacteria	0.000392637	ASV_3380	Acidobacteria	0.00075601	ASV_3021	Chloroflexi	0.0313389	ASV_3276	Verrucomicrobia	0.000461845	0.0283277	ASV_5798	Actinobacteria	0.00622675	0.0208042	ASV_6681	Acidobacteria	0.0165577	0.000102242	ASV_12251	Verrucomicrobia	0.000187645	0.000162728	ASV_1189	Non-assigned	0.00889125	0.00169261	ASV_1778	Actinobacteria	0.000907765	0.0469284	ASV_2960	Alveolata	0.00195129	ASV_1132	Alveolata	0.0324053	ASV_3417	Non-assigned	0.00271307	ASV_2734	Rhizaria	0.00463167	ASV_2741	Alveolata
ASV_3261	Bacteroidetes	0.0356483	ASV_1524	Chloroflexi	0.0374587	ASV_3386	Actinobacteria	0.0410595	ASV_3035	Non-assigned	0.00576421	ASV_3284	Acidobacteria	0.00049899	0.0352092	ASV_5808	Non-assigned	0.00155904	0.0182909	ASV_6816	Actinobacteria	0.00322619	0.0108146	ASV_12341	Proteobacteria	0.00489551	0.00128192	ASV_1196	Chloroflexi	0.01927	0.0274109	ASV_1791	Non-assigned	0.00505781	0.0428915	ASV_2961	Non-assigned	0.0239282	ASV_1138	Alveolata	0.0392339	ASV_3418	Rhizaria	0.0025322	ASV_2752	Fungi	0.0118921	ASV_2743	Rhizaria
ASV_3265	Actinobacteria	0.0262786	ASV_1543	Chloroflexi	0.0376771	ASV_3427	Actinobacteria	0.0134902	ASV_3041	Acidobacteria	0.0355729	ASV_3289	Acidobacteria	0.000208646	0.000509391	ASV_5833	Actinobacteria	0.0222568	0.000434398	ASV_6839	Bacteroidetes	0.0199091	0.00356129	ASV_12370	Acidobacteria	0.00655895	0.000227646	ASV_1211	Non-assigned	0.0377241	0.00040897	ASV_1817	Verrucomicrobia	0.053655	0.00835203	ASV_2963	Rhizaria	0.0073034	ASV_1139	Fungi	0.030534	ASV_3464	Metazoa	0.00261098	ASV_2753	Chloroplastida	0.00602683	ASV_2746	Rhizaria
ASV_3267	Bacteroidetes	0.0236125	ASV_1544	Non-assigned	0.000130099	ASV_3430	Non-assigned	0.0252025	ASV_3042	Non-assigned	0.029906	ASV_3308	Verrucomicrobia	0.000369732	0.0218648	ASV_5840	Actinobacteria	0.00714428	0.00763029	ASV_6863	Non-assigned	0.00974958	0.00104152	ASV_12377	Proteobacteria	0.00401782	0.000597417	ASV_1231	Acidobacteria	0.0301156	0.0128295	ASV_1830	Non-assigned	0.0410369	0.00554048	ASV_2968	Rhizaria	0.00582346	ASV_1145	Rhizaria	0.0433716	ASV_3465	Fungi	0.00297182	ASV_2754	Fungi	0.0105669	ASV_2757	Non-assigned
ASV_3298	Proteobacteria	0.0274139	ASV_1565	Acidobacteria	0.0394379	ASV_3432	Verrucomicrobia	0.0191445	ASV_3045	Non-assigned	0.0189511	ASV_3348	Actinobacteria	0.0239614	0.00145339	ASV_5927	Actinobacteria	0.000290116	0.0124338	ASV_6865	Non-assigned	0.00965351	0.000288589	ASV_12403	Actinobacteria	0.000293043	0.00388911	ASV_1233	Actinobacteria	0.0151143	0.00297282	ASV_1838	Non-assigned	0.00134295	0.0315219	ASV_3002	Rhizaria	0.0157147	ASV_1188	Alveolata	0.0210923	ASV_3496	Low-abundant	0.00139903	ASV_2802	Fungi	0.00164814	ASV_2758	Rhizaria
ASV_3302	Acidobacteria	0.0443384	ASV_1567	Chloroflexi	0.03319	ASV_3433	Non-assigned	0.0265729	ASV_3046	Acidobacteria	0.0540259	ASV_3360	Acidobacteria	0.000197348	0.0111881	ASV_5930	Non-assigned	0.00607377	0.0277916	ASV_6886	Non-assigned	0.000233187	0.000282908	ASV_12450	Bacteroidetes	0.000771641	0.00342579	ASV_1259	Proteobacteria	0.0105116	0.00734912	ASV_1841	Verrucomicrobia	0.0533753	0.00178558	ASV_3003	Alveolata	0.0143452	ASV_1189	Metazoa	0.0254572	ASV_3519	Metazoa	0.00441387	ASV_2820	Chloroplastida	0.0185987	ASV_2760	Rhizaria
ASV_3311	Cyanobacteria	0.0370904	ASV_1568	Actinobacteria	0.0229089	ASV_3529	Non-assigned	0.0336489	ASV_3071	Actinobacteria	0.0321596	ASV_3370	Low-abundant	0.000789391	0.000390503	ASV_5978	Acidobacteria	0.0272646	0.000932833	ASV_7212	Acidobacteria	0.00194922	0.0155564	ASV_12452	Saccharibacteria	0.000375291	0.00366686	ASV_1261	Cyanobacteria	0.00117322	0.0132372	ASV_1864	Non-assigned	0.0384888	0.000903038	ASV_3037	Low-abundant	0.00367568	ASV_1195	Alveolata	0.0346545	ASV_3520	Chloroplastida	0.00257098	ASV_2821	Fungi	0.00781669	ASV_2835	Rhizaria
ASV_3312	Acidobacteria	0.0562923	ASV_1570	Low-abundant	0.000130879	ASV_3530	Non-assigned	0.0347186	ASV_3083	Actinobacteria	0.000206477	ASV_3393	Actinobacteria	0.0337912	0.00232868	ASV_5986	Chloroflexi	0.0127581	0.000191172	ASV_7221	Actinobacteria	0.00296908	0.00793619	ASV_12456	Acidobacteria	0.00038582	0.0070265	ASV_1273	Non-assigned	0.0271866	0.00225642	ASV_1865	Non-assigned	0.00460031	0.0583622	ASV_3039	Metazoa	0.0127784	ASV_1203	Alveolata	0.000986224	ASV_3530	Stramenopiles	0.00338645	ASV_2822	Fungi	0.00418147	ASV_2844	Stramenopiles
ASV_3344	Acidobacteria	0.0259822	ASV_1575	Bacteroidetes	0.0400407	ASV_3532	Verrucomicrobia	0.0158855	ASV_3107	Verrucomicrobia	0.0202633	ASV_3396	Actinobacteria	0.0234795	0.00416121	ASV_6101	Acidobacteria	0.000208646	0.00989982	ASV_7234	Acidobacteria	0.000172384	0.00720231	ASV_12457	Bacteroidetes	0.000375291	0.00575813	ASV_1276	Cyanobacteria	0.0261911	0.00303556	ASV_1882	Actinobacteria	0.0117004	0.0240666	ASV_3076	Fungi	0.0170963	ASV_1204	Metazoa	0.0406414	ASV_3531	Non-assigned	0.00261476	ASV_2823	Alveolata	0.00886212	ASV_2877	Stramenopiles
ASV_3350	Acidobacteria	0.0487918	ASV_1579	Proteobacteria	0.000231353	ASV_3534	Non-assigned	0.0230272	ASV_3108	Acidobacteria	0.0144215	ASV_3419	Proteobacteria	0.000235172	0.0242911	ASV_6137	Actinobacteria	0.0054076	0.00952324	ASV_7241	Proteobacteria	0.0358218	0.000129147	ASV_12857	Actinobacteria	0.000979776	0.00174087	ASV_1277	Non-assigned	0.0448038	0.0123407	ASV_1931	Acidobacteria	0.00516559	0.0397828	ASV_3077	Rhizaria	0.0150983	ASV_1206	Alveolata	0.0184997	ASV_3584	Metazoa	0.00195768	ASV_2824	Fungi	0.0163021	ASV_2879	Rhizaria
ASV_3352	Verrucomicrobia	0.0347093	ASV_1604	Chloroflexi	0.026472	ASV_3556	Non-assigned	0.0239336	ASV_3109	Actinobacteria	0.0006888	ASV_3443	Non-assigned	0.0469536	0.000655996	ASV_6138	Actinobacteria	0.018426	0.000215364	ASV_7242	Gemmatimonadetes	0.00938141	0.00126817	ASV_12866	Actinobacteria	0.000187645	0.000227049	ASV_1286	Chloroflexi	0.0502242	0.000102242	ASV_1933	Actinobacteria	0.0659861	0.000233289	ASV_3082	Metazoa	0.00412253	ASV_1207	Alveolata	0.0416286	ASV_3585	Stramenopiles	0.00466729	ASV_2907	Stramenopiles	0.00423649	ASV_2880	Amoebozoa
ASV_3399	Saccharibacteria	0.0191552	ASV_1607	Proteobacteria	0.0315944	ASV_3580	Non-assigned	0.0233386	ASV_3145	Acidobacteria	0.0178254	ASV_3456	Non-assigned	0.00250376	0.0141938	ASV_6146	Acidobacteria	0.00413901	0.0173024	ASV_7251	Non-assigned	0.00167896	0.0085781	ASV_12966	Acidobacteria	0.00429325	0.000455293	ASV_1300	Non-assigned	0.0380755	0.0002296	ASV_1956	Acidobacteria	0.0249531	0.0191446	ASV_3086	Non-assigned	0.000702601	ASV_1212	Alveolata	0.0363061	ASV_3597	Rhizaria	0.00340038	ASV_2908	Fungi	0.00298293	ASV_2890	Alveolata
ASV_3448	Proteobacteria	0.0231733	ASV_1617	Chloroflexi	0.0285743	ASV_3649	Non-assigned	0.0180708	ASV_3146	Non-assigned	0.030377	ASV_3498	Verrucomicrobia	0.0120141	0.0243868	ASV_6147	Non-assigned	0.00648244	0.00696878	ASV_7266	Non-assigned	0.00135282	0.000645735	ASV_13042	Non-assigned	0.00325049	0.000774877	ASV_1301	Chloroflexi	0.0472368	0.000282908	ASV_1978	Proteobacteria	0.0239029	0.0210243	ASV_3115	Rhizaria	0.0178132	ASV_1216	Alveolata	0.0678175	ASV_3599	Rhizaria	0.00245985	ASV_2909	Rhizaria	0.00867132	ASV_2918	Rhizaria
ASV_3450	Chloroflexi	0.0201858	ASV_1640	Bacteroidetes	0.0133253	ASV_3657	Acidobacteria	0.037675	ASV_3147	Non-assigned	0.0294712	ASV_3521	Chloroflexi	0.000145058	0.0256512	ASV_6157	Saccharibacteria	0.00217695	0.0140243	ASV_7271	Actinobacteria	0.00121994	0.0076819	ASV_13152	Verrucomicrobia	0.00039362	0.000286637	ASV_1310	Non-assigned	0.0396095	0.00341082	ASV_1985	Non-assigned	0.037213	0.0218827	ASV_3151	Amoebozoa	0.0153714	ASV_1218	Alveolata	0.0237719	ASV_3645	Alveolata	0.00799686	ASV_2910	Fungi	0.00740863	ASV_2920	Rhizaria
ASV_3452	Chloroflexi	0.0270721	ASV_1654	Bacteroidetes	0.0338382	ASV_3658	Actinobacteria	0.00384986	ASV_3148	Actinobacteria	0.0215992	ASV_3524	Non-assigned	0.000630145	0.0158036	ASV_6236	Non-assigned	0.000519157	0.0117577	ASV_7461	Non-assigned	0.0010618	0.0143458	ASV_13157	Acidobacteria	0.00218665	0.00533094	ASV_1322	Actinobacteria	0.0283729	0.000502938	ASV_1986	Actinobacteria	0.0401181	0.0215481	ASV_3152	Rhizaria	0.0106508	ASV_1221	Rhizaria	0.0329696	ASV_3647	Stramenopiles	0.00441937	ASV_2913	Metazoa	0.00974268	ASV_2962	Rhizaria
ASV_3454	Chloroflexi	0.0366001	ASV_1655	Acidobacteria	0.0376342	ASV_3702	Verrucomicrobia	0.0359204	ASV_3178	Proteobacteria	0.00417884	ASV_3548	Proteobacteria	0.0152978	0.0141869	ASV_6244	Low-abundant	0.000457987	0.0122606	ASV_7477	Verrucomicrobia	0.000185632	0.0157869	ASV_13213	Non-assigned	0.00019291	0.00328984	ASV_1341	Proteobacteria	0.0446971	0.0115578	ASV_1997	Acidobacteria	0.033605	0.0263453	ASV_3153	Metazoa	0.0126318	ASV_1227	Alveolata	0.0315879	ASV_3655	Metazoa	0.00213428	ASV_2931	Chloroplastida	0.000295684	ASV_2965	Rhizaria
ASV_3455	Acidobacteria	0.0264981	ASV_1657	Chloroflexi	0.0385152	ASV_3703	Actinobacteria	0.00143168	ASV_3182	Actinobacteria	0.000282908	ASV_3573	Non-assigned	0.00213727	0.0230623	ASV_6246	WPS-2	0.0053708	0.0104781	ASV_7513	Gemmatimonadetes	0.0129233	0.000677048	ASV_13649	Acidobacteria	0.00127199	0.000227646	ASV_1342	Non-assigned	0.0331544	0.0218714	ASV_2025	Acidobacteria	0.0657695	0.000206477	ASV_3158	Stramenopiles	0.00661097	ASV_1234	Stramenopiles	0.0435072	ASV_3708	Fungi	0.00295285	ASV_2946	Metazoa	0.00634275	ASV_2977	Metazoa
ASV_3483	Actinobacteria	0.0438203	ASV_1668	Proteobacteria	0.0366179	ASV_3737	Bacteroidetes	0.000151335	ASV_3200	Acidobacteria	0.000121074	ASV_3610	Actinobacteria	0.0342128	0.00156904	ASV_6291	Verrucomicrobia	0.0196297	0.00160856	ASV_7522	Chloroflexi	0.0205148	0.000605581	ASV_13721	Acidobacteria	0.00581602	0.000206752	ASV_1343	Bacteroidetes	0.0382932	0.00288643	ASV_2026	Non-assigned	0.0133667	0.0358246	ASV_3160	Rhizaria	0.00370913	ASV_1236	Non-assigned	0.0318795	ASV_3709	Stramenopiles	0.00328699	ASV_2947	Chloroplastida	0.0103858	ASV_3007	Stramenopiles
ASV_3485	Chloroflexi	0.0336384	ASV_1685	Actinobacteria	0.04135	ASV_3767	Saccharibacteria	0.0241046	ASV_3203	Actinobacteria	0.0426438	ASV_3612	Proteobacteria	0.0011037	0.0269914	ASV_6294	Acidobacteria	0.0245725	0.000320559	ASV_7738	Gemmatimonadetes	0.00163231	0.0121293	ASV_13844	Acidobacteria	0.00448503	0.00010552	ASV_1363	Chloroflexi	0.033834	0.00198823	ASV_2027	Actinobacteria	0.0475057	0.00285151	ASV_3207	Rhizaria	0.0124205	ASV_1246	Metazoa	0.0417326	ASV_3710	Metazoa	0.00268026	ASV_2948	Rhizaria	0.00566824	ASV_3008	Alveolata
ASV_3487	Non-assigned	0.0364119	ASV_1688	Chloroflexi	0.0466641	ASV_3834	Non-assigned	0.0182923	ASV_3204	Chloroflexi	0.0398698	ASV_3615	Actinobacteria	0.000197348	0.0146069	ASV_6304	Non-assigned	0.00447731	0.010623	ASV_7741	Non-assigned	0.000345042	0.00967253	ASV_13853	Non-assigned	0.00405111	0.000191172	ASV_1372	Non-assigned	0.052686	0.0169811	ASV_2043	Non-assigned	0.00697159	0.0743293	ASV_3211	Rhizaria	0.00454686	ASV_1251	Metazoa	0.0355451	ASV_3716	Rhizaria	0.00249602	ASV_2949	Fungi	0.012877	ASV_3041	Rhizaria
ASV_3488	Cyanobacteria	0.0361679	ASV_1697	Proteobacteria	7.73453e-05	ASV_3836	Non-assigned	0.0290206	ASV_3206	Actinobacteria	0.0427797	ASV_3630	Chloroflexi	0.000148065	7.33323e-05	ASV_6326	Acidobacteria	0.00706752	0.0106613	ASV_7745	Non-assigned	0.000429664	0.0196747	ASV_13873	Gemmatimonadetes	0.00277873	0.00241623	ASV_1379	Bacteroidetes	0.00376532	0.000882948	ASV_2044	Actinobacteria	0.0370006	0.000200608	ASV_3264	Chloroplastida	0.00723528	ASV_1274	Stramenopiles	0.0389978	ASV_3736	Rhizaria	0.00356604	ASV_2952	Chloroplastida	0.00834556	ASV_3075	Stramenopiles
ASV_3499	Verrucomicrobia	0.0378423	ASV_1699	Proteobacteria	0.0022535	ASV_3893	Non-assigned	0.0186574	ASV_3225	Non-assigned	0.000181586	ASV_3665	Proteobacteria	0.0206052	0.000375291	ASV_6419	Saccharibacteria	0.00708431	0.0120425	ASV_7764	Bacteroidetes	0.000690084	0.000604128	ASV_13888	Proteobacteria	0.00175579	0.00200646	ASV_1381	Acidobacteria	0.0488743	0.00034439	ASV_2045	Non-assigned	0.0116725	0.0442015	ASV_3265	Fungi	0.0113516	ASV_1275	Metazoa	0.0983145	ASV_3769	Fungi	0.0033459	ASV_2985	Rhizaria	0.0087621	ASV_3079	Rhizaria
ASV_3525	Proteobacteria	0.000233187	ASV_1700	Acidobacteria	0.000904338	ASV_3894	Non-assigned	0.0170158	ASV_3242	Acidobacteria	0.00187712	ASV_3671	Saccharibacteria	0.0558009	0.000557735	ASV_6474	Proteobacteria	0.0111599	0.000111525	ASV_7793	Saccharibacteria	0.00928921	0.000123737	ASV_13901	Bacteroidetes	0.00213057	0.000286637	ASV_1384	Chloroflexi	0.0156087	0.0131045	ASV_2063	Non-assigned	0.0369947	0.00100087	ASV_3270	Metazoa	0.00579485	ASV_1281	Alveolata	0.0403713	ASV_3771	Non-assigned	0.010194	ASV_2989	Fungi	0.00774415	ASV_3080	Non-assigned
ASV_3546	Chloroflexi	0.0553563	ASV_1703	Chloroflexi	0.0454717	ASV_3901	Actinobacteria	0.0299808	ASV_3243	Actinobacteria	0.00398646	ASV_3673	Saccharibacteria	0.00208646	0.00765718	ASV_6482	Actinobacteria	0.00311287	0.00453418	ASV_7794	Proteobacteria	0.00978033	0.000476954	ASV_13993	Verrucomicrobia	0.000976257	0.00315301	ASV_1395	Chloroflexi	0.0495602	9.81054e-05	ASV_2066	Gemmatimonadetes	0.0334801	0.0198663	ASV_3272	Rhizaria	0.00628294	ASV_1285	Non-assigned	0.00498741	ASV_3785	Non-assigned	0.0023875	ASV_3014	Fungi	0.00115948	ASV_3099	Fungi
ASV_3663	Chloroflexi	0.0348269	ASV_1716	Non-assigned	0.0255164	ASV_3902	Acidobacteria	0.00017724	ASV_3255	Verrucomicrobia	0.0209301	ASV_3686	Low-abundant	0.00120104	0.0216848	ASV_6486	Proteobacteria	0.00798218	0.000411194	ASV_7823	Proteobacteria	0.00682571	0.00505921	ASV_14006	Actinobacteria	0.00147895	0.00703853	ASV_1405	Chloroflexi	0.0526956	9.81054e-05	ASV_2086	Acidobacteria	0.0421613	0.00998597	ASV_3308	Metazoa	0.013138	ASV_1288	Stramenopiles	0.031623	ASV_3786	Rhizaria	0.00206193	ASV_3033	Fungi	0.00730491	ASV_3119	Metazoa
ASV_3672	Acidobacteria	0.0405108	ASV_1729	Chloroflexi	0.028801	ASV_3960	Acidobacteria	0.0318698	ASV_3256	Acidobacteria	0.0241633	ASV_3692	Acidobacteria	0.000497463	0.0175353	ASV_6592	Non-assigned	0.000148052	0.00779676	ASV_7831	Non-assigned	0.00714625	0.000699868	ASV_14013	Verrucomicrobia	0.00038582	0.0104453	ASV_1406	Non-assigned	0.034186	0.0200061	ASV_2098	Cyanobacteria	0.00343965	0.00368093	ASV_3309	Rhizaria	0.00703428	ASV_1295	Fungi	0.0250277	ASV_3862	Fungi	0.00353601	ASV_3068	Non-assigned	0.00439591	ASV_3124	Alveolata
ASV_3718	Non-assigned	0.0287471	ASV_1742	Bacteroidetes	0.043276	ASV_3967	Actinobacteria	0.0195177	ASV_3257	Firmicutes	0.0211879	ASV_3719	Non-assigned	0.0384684	0.000593956	ASV_6593	Proteobacteria	0.000233187	0.0152103	ASV_7998	Cyanobacteria	0.000235172	0.0116411	ASV_14020	Low-abundant	0.000511994	0.00557999	ASV_1414	Cyanobacteria	0.0350571	0.0114905	ASV_2104	Proteobacteria	0.0432988	0.000866161	ASV_3310	Rhizaria	0.00850298	ASV_1298	Stramenopiles	0.0311927	ASV_3863	Rhizaria	0.00581839	ASV_3103	Stramenopiles	0.00420497	ASV_3132	Alveolata
ASV_3720	Non-assigned	0.0322015	ASV_1750	Non-assigned	0.0427285	ASV_3974	Chloroflexi	0.0171288	ASV_3271	Actinobacteria	0.0140097	ASV_3730	Verrucomicrobia	0.0331858	7.73453e-05	ASV_6644	Acidobacteria	0.0257267	0.00017724	ASV_8020	Non-assigned	0.000353932	0.00714334	ASV_14028	Non-assigned	0.000187645	0.00248136	ASV_1415	Acidobacteria	0.0247872	0.0258471	ASV_2105	Non-assigned	0.0280714	0.017275	ASV_3320	Alveolata	0.00479028	ASV_1308	Rhizaria	0.0127364	ASV_3879	Rhizaria	0.0129812	ASV_3104	Stramenopiles	0.00212252	ASV_3150	Low-abundant
ASV_3721	Actinobacteria	0.0221846	ASV_1761	Actinobacteria	0.0448752	ASV_3983	Non-assigned	0.0275452	ASV_3315	Proteobacteria	0.000102242	ASV_3758	Non-assigned	0.00171411	0.0222825	ASV_6649	Chloroflexi	0.08464	0.000164136	ASV_8030	Proteobacteria	0.00298282	0.0010291	ASV_14481	Proteobacteria	0.000392637	0.000151335	ASV_1424	Proteobacteria	0.0402772	0.00149017	ASV_2120	Non-assigned	0.0509918	0.000132511	ASV_3366	Rhizaria	0.00638001	ASV_1311	Alveolata	0.0374399	ASV_3880	Fungi	0.0022428	ASV_3109	Fungi	0.00556589	ASV_3155	Metazoa
ASV_3724	Non-assigned	0.0283886	ASV_1762	Bacteroidetes	0.021044	ASV_4014	Acidobacteria	0.00500822	ASV_3317	Cyanobacteria	0.000185355	ASV_3787	Proteobacteria	0.0080974	0.0194573	ASV_6653	WPS-2	0.020502	0.000591673	ASV_8054	Acidobacteria	0.0150833	0.000321229	ASV_14515	Bacteroidetes	0.000130879	0.000682939	ASV_1428	Proteobacteria	0.00722214	9.81054e-05	ASV_2173	Non-assigned	0.0273162	0.0212281	ASV_3368	Alveolata	0.00507452	ASV_1316	Alveolata	0.0276287	ASV_3881	Chloroplastida	0.00355055	ASV_3139	Fungi	0.00498921	ASV_3157	Metazoa
ASV_3781	Chloroflexi	0.033124	ASV_1763	Non-assigned	0.000115567	ASV_4040	Non-assigned	0.0167465	ASV_3337	Non-assigned	0.0357551	ASV_3792	Acidobacteria	0.000145058	0.0267647	ASV_6662	Gemmatimonadetes	0.0147309	0.000946677	ASV_8081	Acidobacteria	0.00686395	0.00101006	ASV_14576	Acidobacteria	0.00358308	0.00035448	ASV_1448	Acidobacteria	0.0396766	0.010799	ASV_2174	Non-assigned	0.0373997	0.0189938	ASV_3374	Alveolata	0.00406239	ASV_1320	Alveolata	0.0239116	ASV_3945	Fungi	0.00180827	ASV_3140	Fungi	0.00772598	ASV_3159	Non-assigned
ASV_3785	Chloroflexi	0.0357406	ASV_1771	Cyanobacteria	0.0459136	ASV_4041	Non-assigned	0.0203134	ASV_3338	Bacteroidetes	0.0268734	ASV_3795	Proteobacteria	0.0132393	0.00673144	ASV_6669	Actinobacteria	0.0114497	0.000206752	ASV_8109	Acidobacteria	0.000592043	0.0169416	ASV_14699	Non-assigned	0.00265668	0.0023622	ASV_1453	Low-abundant	0.000242913	0.00215164	ASV_2176	Non-assigned	0.0380727	0.000481844	ASV_3375	Fungi	0.00444366	ASV_1328	Metazoa	0.0414111	ASV_3951	Stramenopiles	0.00313941	ASV_3141	Amoebozoa	0.00556017	ASV_3186	Alveolata
ASV_3848	Actinobacteria	0.025982	ASV_1773	Acidobacteria	0.0510045	ASV_4042	Chloroflexi	0.0193619	ASV_3354	Proteobacteria	0.000484294	ASV_3797	Verrucomicrobia	0.00681027	0.0116575	ASV_6766	WPS-2	0.00160848	0.00666107	ASV_8301	Non-assigned	0.000172384	0.00784328	ASV_14717	Actinobacteria	0.000938227	0.00259305	ASV_1461	Chloroflexi	0.015701	0.0167802	ASV_2193	Verrucomicrobia	0.0246149	0.0302137	ASV_3377	Stramenopiles	0.0038771	ASV_1329	Chloroplastida	0.0249462	ASV_3953	Non-assigned	0.00530999	ASV_3142	Rhizaria	0.00681014	ASV_3204	Amoebozoa
ASV_3850	Acidobacteria	0.0789118	ASV_1782	Acidobacteria	0.0522031	ASV_4044	Proteobacteria	0.0168381	ASV_3382	Chloroflexi	0.0182654	ASV_3800	Verrucomicrobia	0.000759926	0.0219441	ASV_6787	Saccharibacteria	0.000862221	0.00843055	ASV_8320	Acidobacteria	0.000197348	0.00132106	ASV_14760	Bacteroidetes	0.00150989	0.000413503	ASV_1466	Chloroflexi	0.0255567	0.00314762	ASV_2194	Acidobacteria	0.0134997	0.0342511	ASV_3420	Non-assigned	0.0324123	ASV_1337	Fungi	0.0349754	ASV_3971	Fungi	0.0185332	ASV_3163	Chloroplastida	0.000939994	ASV_3209	Stramenopiles
ASV_3851	Firmicutes	0.0280424	ASV_1784	Verrucomicrobia	0.0385983	ASV_4045	Non-assigned	0.0138316	ASV_3384	Bacteroidetes	0.0214999	ASV_3855	Cyanobacteria	0.0201787	0.000843641	ASV_6810	Actinobacteria	0.000185632	0.0188994	ASV_8334	Actinobacteria	0.0167005	0.000185355	ASV_14763	Acidobacteria	0.00226483	0.000143319	ASV_1503	Non-assigned	0.000621751	0.0473572	ASV_2198	Non-assigned	0.0629424	0.000196211	ASV_3424	Amoebozoa	0.0114788	ASV_1341	Metazoa	0.0608622	ASV_4039	Rhizaria	0.003445	ASV_3194	Stramenopiles	0.00603011	ASV_3215	Metazoa
ASV_3859	Saccharibacteria	0.0166599	ASV_1787	Chloroflexi	0.000115567	ASV_4046	Non-assigned	0.0126151	ASV_3385	Acidobacteria	0.0180624	ASV_3857	Chloroflexi	0.00185632	0.00861175	ASV_6812	Non-assigned	0.000235172	0.0100776	ASV_8336	Verrucomicrobia	0.0226792	0.000989898	ASV_14804	Acidobacteria	0.00109202	0.00229406	ASV_1504	Cyanobacteria	0.0551408	0.000484294	ASV_2204	Actinobacteria	0.00835237	0.0240587	ASV_3425	Metazoa	0.0238129	ASV_1348	Metazoa	0.0366079	ASV_4040	Amoebozoa	0.00433132	ASV_3195	Alveolata	0.00352371	ASV_3216	Alveolata
ASV_3860	Non-assigned	0.0171903	ASV_1789	Bacteroidetes	0.000105299	ASV_4048	Verrucomicrobia	0.0179979	ASV_3435	Acidobacteria	0.0371735	ASV_3991	Non-assigned	0.0220979	0.00057873	ASV_6879	Saccharibacteria	0.0142129	0.00114895	ASV_8357	Non-assigned	0.00140508	0.00785115	ASV_14847	Non-assigned	0.000874661	0.0043636	ASV_1522	Acidobacteria	0.040409	0.00169503	ASV_2218	Non-assigned	0.0461394	0.00682079	ASV_3427	Rhizaria	0.00688147	ASV_1349	Rhizaria	0.0322489	ASV_4043	Fungi	0.00456263	ASV_3197	Non-assigned	0.0126889	ASV_3217	Alveolata
ASV_3869	Proteobacteria	0.000152662	ASV_1790	Low-abundant	0.000130879	ASV_4123	Chloroflexi	0.025582	ASV_3439	Non-assigned	0.0177538	ASV_3992	Verrucomicrobia	0.0263607	0.00447207	ASV_6973	Proteobacteria	0.000998037	0.00820356	ASV_8363	Acidobacteria	0.00746221	0.00472187	ASV_14855	Non-assigned	0.000322935	0.00283007	ASV_1539	Acidobacteria	0.0334655	0.0177044	ASV_2219	Non-assigned	0.00468184	0.0420804	ASV_3428	Alveolata	0.0104937	ASV_1355	Alveolata	0.0286081	ASV_4044	Rhizaria	0.00628591	ASV_3218	Non-assigned	0.000116568	ASV_3285	Stramenopiles
ASV_3904	Non-assigned	0.0229657	ASV_1815	Acidobacteria	0.000823914	ASV_4124	Chloroflexi	0.0270499	ASV_3441	Acidobacteria	0.0175968	ASV_3997	Saccharibacteria	0.0209801	0.000462706	ASV_6997	Non-assigned	0.000435174	0.0126752	ASV_8373	Proteobacteria	0.00611496	0.000565816	ASV_14900	Acidobacteria	0.000130099	0.00359691	ASV_1551	Non-assigned	0.0352844	0.00418934	ASV_2241	Non-assigned	0.0345377	0.00118142	ASV_3430	Non-assigned	0.00750071	ASV_1356	Non-assigned	0.0311765	ASV_4048	Stramenopiles	0.00524187	ASV_3223	Fungi	0.00157358	ASV_3286	Rhizaria
ASV_3907	Deinococcus-Thermus	0.0254813	ASV_1831	Chloroflexi	0.0390461	ASV_4126	Actinobacteria	0.010552	ASV_3442	Acidobacteria	0.0120646	ASV_4002	Bacteroidetes	0.0325931	0.000694059	ASV_7058	Gemmatimonadetes	0.0128496	0.00103376	ASV_8379	Non-assigned	0.00449679	0.00348717	ASV_14901	Non-assigned	0.000406311	0.00385984	ASV_1566	Non-assigned	0.0200151	0.0294125	ASV_2242	Acidobacteria	0.0212029	0.0116473	ASV_3483	Metazoa	0.00786948	ASV_1361	Low-abundant	0.000357818	ASV_4061	Chloroplastida	0.00293285	ASV_3255	Low-abundant	0.00245466	ASV_3313	Alveolata
ASV_3908	Chloroflexi	0.0221811	ASV_1855	Acidobacteria	0.0321135	ASV_4130	Non-assigned	0.0173434	ASV_3461	Acidobacteria	0.000121074	ASV_4024	Bacteroidetes	0.00106986	0.0150096	ASV_7060	Verrucomicrobia	0.010009	0.000151335	ASV_8410	Actinobacteria	0.000145058	0.00298182	ASV_14935	Actinobacteria	0.000568201	0.00268811	ASV_1574	Proteobacteria	0.0312306	0.00830596	ASV_2266	Non-assigned	0.0430656	0.000268498	ASV_3484	Amoebozoa	0.0114279	ASV_1367	Alveolata	0.0179911	ASV_4125	Fungi	0.00348206	ASV_3257	Stramenopiles	0.00382566	ASV_3317	Rhizaria
ASV_3910	Firmicutes	0.0254316	ASV_1857	Proteobacteria	0.0317234	ASV_4131	Non-assigned	0.0141269	ASV_3480	Actinobacteria	0.0444225	ASV_4060	Acidobacteria	0.0312227	0.000195251	ASV_7080	Saccharibacteria	0.0146723	0.000820678	ASV_8425	Non-assigned	0.000290116	0.000451365	ASV_14957	Acidobacteria	0.000781006	0.00490166	ASV_1576	Non-assigned	0.0493228	0.00593521	ASV_2267	Non-assigned	0.0332914	0.0134351	ASV_3485	Fungi	0.0136521	ASV_1375	Rhizaria	0.0291172	ASV_4146	Rhizaria	0.00195341	ASV_3260	Rhizaria	0.00580981	ASV_3322	Alveolata
ASV_3912	Cyanobacteria	0.020498	ASV_1861	Non-assigned	0.045634	ASV_4171	Non-assigned	0.000191172	ASV_3503	Non-assigned	0.000397532	ASV_4069	Non-assigned	0.0209192	0.000310876	ASV_7248	Actinobacteria	0.0110723	0.000125099	ASV_8615	Deinococcus-Thermus	0.00569478	0.0034542	ASV_15145	Actinobacteria	0.00114795	0.0100169	ASV_1602	Non-assigned	0.0435189	0.00282839	ASV_2268	Non-assigned	0.014759	0.0174061	ASV_3487	Rhizaria	0.00673894	ASV_1376	Metazoa	0.0597651	ASV_4180	Rhizaria	0.00109028	ASV_3297	Chloroplastida	0.0104835	ASV_3335	Stramenopiles
ASV_3918	Firmicutes	0.0194794	ASV_1881	Acidobacteria	0.0289311	ASV_4204	Non-assigned	0.0321071	ASV_3526	Non-assigned	0.00360475	ASV_4075	Proteobacteria	0.0120767	0.00671596	ASV_7257	Acidobacteria	0.00964419	0.0013623	ASV_8624	Actinobacteria	0.000519157	0.00637651					ASV_1616	Non-assigned	0.0195601	0.0213578	ASV_2296	Actinobacteria	0.0613725	0.00306196	ASV_3488	Rhizaria	0.010134	ASV_1377	Metazoa	0.0297261	ASV_4215	Stramenopiles	0.00238915	ASV_3298	Chloroplastida	0.00769713	ASV_3345	Fungi
ASV_3919	Non-assigned	0.0172384	ASV_1892	Acidobacteria	7.73453e-05	ASV_4205	Non-assigned	0.0175859	ASV_3535	Chloroflexi	0.0292553	ASV_4111	Bacteroidetes	0.000630145	0.0103162	ASV_7279	Non-assigned	0.012988	0.00130048	ASV_8628	Cyanobacteria	0.010154	0.00658617					ASV_1626	Proteobacteria	0.00553459	0.00846555	ASV_2344	Non-assigned	0.0423817	0.000123737	ASV_3549	Metazoa	0.00340776	ASV_1391	Chloroplastida	0.0212718	ASV_4218	Rhizaria	0.00738674	ASV_3299	Stramenopiles	0.00421294	ASV_3365	Metazoa
ASV_3921	Non-assigned	0.0258264	ASV_1894	Actinobacteria	0.0469943	ASV_4208	Non-assigned	0.0186837	ASV_3577	Non-assigned	0.000123737	ASV_4114	Actinobacteria	0.000233187	0.0253777	ASV_7404	Non-assigned	0.000577716	0.0173007	ASV_8633	Proteobacteria	0.00981942	0.000568704					ASV_1632	Proteobacteria	0.0392073	0.000102242	ASV_2346	Chloroflexi	0.00017724	0.0499008	ASV_3606	Alveolata	0.00790473	ASV_1406	Alveolata	0.0275616	ASV_4220	Chloroplastida	0.00558853	ASV_3300	Non-assigned	0.00655658	ASV_3367	Non-assigned
ASV_3927	Actinobacteria	0.0228327	ASV_1899	Cyanobacteria	0.00026211	ASV_4209	Non-assigned	0.0170093	ASV_3592	Non-assigned	0.0186504	ASV_4233	Actinobacteria	0.0123522	0.00441876	ASV_7427	Acidobacteria	0.00206861	0.0109275	ASV_8644	Acidobacteria	0.00773031	0.0004592					ASV_1633	Non-assigned	0.037072	0.00169503	ASV_2370	Acidobacteria	0.0318374	0.000601825	ASV_3607	Non-assigned	0.0070648	ASV_1413	Non-assigned	0.000181026	ASV_4226	Alveolata	0.00665647	ASV_3302	Rhizaria	0.00632884	ASV_3376	Rhizaria
ASV_3928	Acidobacteria	0.0426136	ASV_1920	Cyanobacteria	0.0372054	ASV_4210	Cyanobacteria	0.0161552	ASV_3595	Acidobacteria	0.0138027	ASV_4236	Actinobacteria	0.00290059	0.0147657	ASV_7493	Actinobacteria	0.000934448	0.0155146	ASV_8652	Verrucomicrobia	0.00660875	0.000242147					ASV_1647	Non-assigned	0.00326646	0.0013015	ASV_2392	Non-assigned	0.0396506	0.00920147	ASV_3614	Alveolata	0.00327284	ASV_1416	Alveolata	0.0337604	ASV_4238	Low-abundant	0.0123914	ASV_3354	Stramenopiles	0.00790286	ASV_3378	Rhizaria
ASV_3959	Bacteroidetes	0.000152662	ASV_1924	Acidobacteria	0.0297115	ASV_4217	Non-assigned	0.0156688	ASV_3596	Actinobacteria	0.0720461	ASV_4242	Actinobacteria	0.0203924	0.00695017	ASV_7507	Non-assigned	0.00214306	0.00471358	ASV_8924	Saccharibacteria	0.0157134	0.00200608					ASV_1656	Chloroflexi	0.038656	0.000204485	ASV_2393	Actinobacteria	0.0166144	0.0215926	ASV_3657	Rhizaria	0.0124072	ASV_1421	Alveolata	0.030762	ASV_4240	Rhizaria	0.00206193	ASV_3356	Alveolata	0.0104911	ASV_3438	Rhizaria
ASV_3964	Acidobacteria	0.000305325	ASV_1925	Firmicutes	0.0278185	ASV_4218	Chloroflexi	0.0169055	ASV_3652	Actinobacteria	0.0245159	ASV_4251	Proteobacteria	0.000172384	0.00189955	ASV_7509	Chloroflexi	0.0161593	0.000447709	ASV_8956	Actinobacteria	0.00741252	0.00209961					ASV_1658	Acidobacteria	0.0296047	0.00087658	ASV_2418	Acidobacteria	0.0450363	0.000802433	ASV_3658	Fungi	0.0112761	ASV_1422	Metazoa	0.0219756	ASV_4333	Non-assigned	0.00711181	ASV_3358	Rhizaria	0.00357666	ASV_3439	Fungi
ASV_3999	Cyanobacteria	0.025369	ASV_1947	Proteobacteria	0.0363881	ASV_4278	Non-assigned	0.0217263	ASV_3653	Acidobacteria	0.0200642	ASV_4258	Bacteroidetes	0.000276213	0.0200749	ASV_7523	Actinobacteria	0.00281298	0.00593753	ASV_8958	Proteobacteria	0.00898399	0.00125462					ASV_1669	Cyanobacteria	0.0324899	0.00865449	ASV_2435	Non-assigned	0.0366795	0.00666394	ASV_3659	Amoebozoa	0.00560086	ASV_1429	Fungi	0.0143069	ASV_4335	Non-assigned	0.00711924	ASV_3359	Fungi	0.00636372	ASV_3443	Chloroplastida
ASV_4005	Non-assigned	0.025492	ASV_1949	Acidobacteria	0.0468768	ASV_4281	Non-assigned	0.0170477	ASV_3677	Cyanobacteria	0.000200608	ASV_4260	Cyanobacteria	0.00365214	0.0107478	ASV_7524	Saccharibacteria	0.00180435	0.00660805	ASV_8959	Actinobacteria	0.00858574	0.000132511					ASV_1671	Saccharibacteria	0.0367208	0.00364161	ASV_2447	Cyanobacteria	0.00924482	0.0188263	ASV_3661	Rhizaria	0.00391769	ASV_1431	Alveolata	0.030228	ASV_4336	Chloroplastida	0.0533754	ASV_3361	Non-assigned	0.00492526	ASV_3448	Rhizaria
ASV_4035	Acidobacteria	0.00250377	ASV_1953	Actinobacteria	0.0226445	ASV_4282	Non-assigned	0.0223439	ASV_3678	Cyanobacteria	0.0081443	ASV_4266	Actinobacteria	0.000592043	0.00869328	ASV_7527	Acidobacteria	0.00779655	0.00215936	ASV_9280	Non-assigned	0.0108155	0.000371212					ASV_1682	Proteobacteria	0.0439823	0.000123737	ASV_2448	Verrucomicrobia	0.0352216	0.0058457	ASV_3666	Chloroplastida	0.00346733	ASV_1435	Alveolata	0.0188911	ASV_4339	Low-abundant	0.00567397	ASV_3382	Low-abundant	0.0019837	ASV_3491	Alveolata
ASV_4056	WPS-2	0.0244565	ASV_1964	Chloroflexi	0.000187645	ASV_4290	Non-assigned	0.0148228	ASV_3709	Non-assigned	0.0158465	ASV_4267	Saccharibacteria	0.00376276	0.0162681	ASV_7545	Proteobacteria	0.00335381	0.00329633	ASV_9299	Proteobacteria	0.00400785	0.000185355					ASV_1702	Actinobacteria	0.0419664	0.00237346	ASV_2450	Non-assigned	0.0407443	0.000182402	ASV_3730	Fungi	0.00406855	ASV_1444	Amoebozoa	0.0250253	ASV_4353	Stramenopiles	0.00250985	ASV_3469	Stramenopiles	0.00557123	ASV_3494	Rhizaria
ASV_4057	Verrucomicrobia	0.0358211	ASV_1969	Chloroflexi	0.0287921	ASV_4293	Non-assigned	0.0202613	ASV_3710	Actinobacteria	0.0203718	ASV_4330	Acidobacteria	0.0133606	0.0159251	ASV_7553	Saccharibacteria	0.000868722	0.00659266	ASV_9308	Acidobacteria	0.006756	0.00190781					ASV_1708	Chloroflexi	0.00558958	0.0373014	ASV_2452	Acidobacteria	0.00017724	0.0491915	ASV_3794	Non-assigned	0.0196529	ASV_1449	Non-assigned	0.0425296	ASV_4355	Rhizaria	0.00377921	ASV_3470	Amoebozoa	0.00487887	ASV_3538	Metazoa
ASV_4058	Non-assigned	0.0265222	ASV_1970	Chloroflexi	0.0449644	ASV_4294	Actinobacteria	0.0198117	ASV_3711	Bacteroidetes	0.016466	ASV_4342	Verrucomicrobia	0.00201121	0.0219365	ASV_7561	Non-assigned	0.00939481	0.000870454	ASV_9313	Actinobacteria	0.00372319	0.000451365					ASV_1717	Verrucomicrobia	0.0390349	0.015661	ASV_2471	Non-assigned	0.0239979	0.00498286	ASV_3796	Rhizaria	0.00771326	ASV_1456	Amoebozoa	0.0237548	ASV_4450	Fungi	0.000114524	ASV_3471	Metazoa	0.00540185	ASV_3542	Rhizaria
ASV_4061	Firmicutes	0.0353989	ASV_1998	Cyanobacteria	0.0345754	ASV_4309	Proteobacteria	0.0381509	ASV_3736	Non-assigned	0.00676539	ASV_4343	Bacteroidetes	0.000276213	0.0140129	ASV_7567	Non-assigned	0.0203715	0.00350342	ASV_9318	Actinobacteria	0.00101541	0.0046008					ASV_1739	Chloroflexi	0.00252068	0.0329256	ASV_2488	Acidobacteria	0.0260724	0.00764149	ASV_3801	Alveolata	0.010036	ASV_1457	Alveolata	0.0188475	ASV_4453	Amoebozoa	0.00470277	ASV_3472	Non-assigned	0.00255601	ASV_3548	Rhizaria
ASV_4064	Acidobacteria	0.0496593	ASV_2002	Non-assigned	0.0284057	ASV_4340	Non-assigned	0.000111525	ASV_3771	Acidobacteria	0.0198509	ASV_4359	Acidobacteria	0.00251829	0.0126261	ASV_7673	Non-assigned	0.000932749	0.0141381	ASV_9323	Acidobacteria	0.00718153	0.000182234					ASV_1740	Proteobacteria	0.0286996	0.0018161	ASV_2499	Non-assigned	0.0304382	0.00928029	ASV_3802	Amoebozoa	0.00435015	ASV_1467	Alveolata	0.0212745	ASV_4459	Stramenopiles	0.00249445	ASV_3478	Fungi	0.00691055	ASV_3550	Rhizaria
ASV_4065	Actinobacteria	0.0178673	ASV_2018	Non-assigned	0.00016682	ASV_4377	Non-assigned	0.0148088	ASV_3772	Non-assigned	0.0279556	ASV_4366	Verrucomicrobia	0.000353932	0.0134333	ASV_7678	Actinobacteria	0.00142146	0.0123783	ASV_9484	Proteobacteria	0.00230833	0.000181586					ASV_1741	Actinobacteria	0.0147729	0.00830765	ASV_2500	Non-assigned	0.0343398	0.00252985	ASV_3804	Rhizaria	0.00456386	ASV_1472	Metazoa	0.0355336	ASV_4460	Non-assigned	0.00285726	ASV_3522	Stramenopiles	0.00597349	ASV_3554	Alveolata
ASV_4071	Saccharibacteria	0.0246312	ASV_2020	Cyanobacteria	0.030797	ASV_4380	Actinobacteria	0.0217897	ASV_3775	Acidobacteria	0.0210982	ASV_4415	Acidobacteria	0.0302074	7.33323e-05	ASV_7716	Non-assigned	0.000235172	0.0122141	ASV_9567	Bacteroidetes	0.00204742	0.00903933					ASV_1744	Non-assigned	0.0398831	0.000266544	ASV_2502	Actinobacteria	0.053842	0.0025181	ASV_3810	Chloroplastida	0.00297157	ASV_1475	Metazoa	0.0492632	ASV_4506	Fungi	0.00881952	ASV_3523	Fungi	0.00735001	ASV_3615	Non-assigned
ASV_4145	Proteobacteria	0.0269133	ASV_2023	Actinobacteria	0.0462635	ASV_4381	Acidobacteria	0.0185307	ASV_3837	Bacteroidetes	0.0268747	ASV_4416	Verrucomicrobia	0.0098567	0.0137499	ASV_7768	Non-assigned	0.00705957	0.00547717	ASV_9573	Non-assigned	0.000148052	0.00867319					ASV_1758	Actinobacteria	0.00483741	0.000121074	ASV_2505	Non-assigned	0.0544325	0.00199728	ASV_3811	Chloroplastida	0.00394087	ASV_1479	Metazoa	0.0242019	ASV_4546	Stramenopiles	0.00324937	ASV_3525	Chloroplastida	0.0023201	ASV_3616	Rhizaria
ASV_4148	Saccharibacteria	0.0249015	ASV_2035	Acidobacteria	0.0274955	ASV_4385	Low-abundant	0.0197561	ASV_3838	Actinobacteria	0.0314272	ASV_4417	Proteobacteria	0.0260363	0.000154691	ASV_7777	Actinobacteria	0.00678199	0.0045958	ASV_9579	Verrucomicrobia	0.00552067	0.00857594					ASV_1760	Cyanobacteria	0.0254804	0.0066936	ASV_2536	Actinobacteria	0.0109473	0.0132444	ASV_3812	Metazoa	0.002397	ASV_1480	Alveolata	0.0293371	ASV_4547	Fungi	0.00201687	ASV_3526	Fungi	0.0100091	ASV_3656	Metazoa
ASV_4149	Chloroflexi	0.0380383	ASV_2037	Cyanobacteria	0.0319188	ASV_4387	Chloroflexi	0.0174222	ASV_3842	Verrucomicrobia	0.0310064	ASV_4446	Actinobacteria	0.000208646	0.0168827	ASV_7786	Bacteroidetes	0.00953141	0.000227049	ASV_9583	Non-assigned	0.00145047	0.00678183					ASV_1769	Proteobacteria	0.000462706	0.000363221	ASV_2537	Non-assigned	0.000143319	0.0252462	ASV_3882	Chloroplastida	0.0232535	ASV_1486	Metazoa	0.0534563	ASV_4548	Fungi	0.00325287	ASV_3527	Amoebozoa	0.0022102	ASV_3667	Rhizaria
ASV_4151	Proteobacteria	0.0112684	ASV_2061	Chloroflexi	0.0169656	ASV_4399	Proteobacteria	0.0304542	ASV_3843	Non-assigned	0.0705603	ASV_4448	Non-assigned	0.00304815	0.0278212	ASV_7790	Firmicutes	0.00885317	0.000227646	ASV_9594	Actinobacteria	0.000353932	0.00480539					ASV_1772	Actinobacteria	0.041037	0.00367245	ASV_2541	Actinobacteria	0.0541246	0.000102242	ASV_3885	Rhizaria	0.00600702	ASV_1495	Non-assigned	0.00710532	ASV_4549	Fungi	0.00366648	ASV_3529	Rhizaria	0.00491742	ASV_3669	Rhizaria
ASV_4158	Chloroflexi	0.0158858	ASV_2077	Actinobacteria	0.0291065	ASV_4456	Acidobacteria	0.0193913	ASV_3866	Proteobacteria	0.014377	ASV_4451	Proteobacteria	0.000276213	0.0107788	ASV_7795	Proteobacteria	0.000371264	0.0093233	ASV_9625	Proteobacteria	0.0095509	0.000904028					ASV_1774	Proteobacteria	0.0221697	0.0171487	ASV_2566	Actinobacteria	0.0161736	0.00412419	ASV_3886	Amoebozoa	0.00613645	ASV_1499	Alveolata	0.000385802	ASV_4550	Fungi	0.00216645	ASV_3553	Chloroplastida	0.000378998	ASV_3670	Non-assigned
ASV_4162	Non-assigned	0.0349124	ASV_2078	Proteobacteria	0.0313208	ASV_4457	Non-assigned	0.0259078	ASV_3895	Acidobacteria	0.0434479	ASV_4488	Non-assigned	0.0159352	0.000938227	ASV_7810	Proteobacteria	0.00399775	0.00282066	ASV_9630	Non-assigned	0.0126925	0.000364804					ASV_1775	Acidobacteria	0.0418329	0.000571795	ASV_2569	Gemmatimonadetes	0.0241511	0.00973743	ASV_3887	Rhizaria	0.0048503	ASV_1501	Alveolata	0.0212427	ASV_4552	Chloroplastida	0.00255853	ASV_3592	Rhizaria	0.0171464	ASV_3677	Rhizaria
ASV_4163	Proteobacteria	0.0268002	ASV_2079	Acidobacteria	0.0304972	ASV_4460	Actinobacteria	0.0147178	ASV_3963	Non-assigned	0.0152395	ASV_4494	Acidobacteria	0.00565726	0.0209121	ASV_7811	Acidobacteria	0.0148035	0.000206752	ASV_9654	Non-assigned	0.00296057	0.000225683					ASV_1781	Verrucomicrobia	0.0309329	0.000223316	ASV_2570	Non-assigned	0.0355367	0.000160615	ASV_3890	Non-assigned	0.00734842	ASV_1510	Chloroplastida	0.0252145	ASV_4565	Non-assigned	0.00108523	ASV_3623	Chloroplastida	2.11249e-05	ASV_3680	Rhizaria
ASV_4228	Cyanobacteria	0.0269168	ASV_2083	Actinobacteria	0.000130099	ASV_4466	Saccharibacteria	0.0164092	ASV_3965	Non-assigned	0.000447256	ASV_4496	Gemmatimonadetes	0.0187843	0.00250783	ASV_7835	Proteobacteria	0.00516585	0.000162728	ASV_9660	Saccharibacteria	0.00592399	9.81054e-05					ASV_1808	Actinobacteria	0.0258763	0.00935178	ASV_2573	Non-assigned	0.00219945	0.0406815	ASV_3897	Metazoa	0.0064766	ASV_1511	Stramenopiles	0.0209045	ASV_4660	Rhizaria	0.00359014	ASV_3648	Amoebozoa	0.00814906	ASV_3692	Alveolata
ASV_4230	Chloroflexi	0.0263038	ASV_2101	Acidobacteria	0.0281342	ASV_4469	Actinobacteria	0.0159289	ASV_3979	Acidobacteria	0.190689	ASV_4497	Actinobacteria	0.00380842	0.0102145	ASV_7966	Actinobacteria	0.000290116	0.0108978	ASV_9662	Verrucomicrobia	0.000457987	0.00601825					ASV_1810	Chloroflexi	0.0316436	0.00583568	ASV_2586	Verrucomicrobia	0.000215364	0.000121074	ASV_3900	Rhizaria	0.00343259	ASV_1512	Alveolata	0.0118894	ASV_4662	Non-assigned	0.00510017	ASV_3649	Stramenopiles	0.00712086	ASV_3728	Stramenopiles
ASV_4252	Non-assigned	0.000208646	ASV_2139	Non-assigned	0.00104079	ASV_4470	Non-assigned	0.0138886	ASV_3982	Acidobacteria	0.025798	ASV_4518	Proteobacteria	0.00139273	0.00804533	ASV_8028	Saccharibacteria	0.000807268	0.00315301	ASV_9945	Non-assigned	0.000394278	0.00503673					ASV_1811	Non-assigned	0.0101061	0.0165026	ASV_2599	Chloroflexi	0.0353656	0.00655826	ASV_3974	Non-assigned	0.0212374	ASV_1514	Alveolata	0.0121406	ASV_4664	Rhizaria	0.0053529	ASV_3650	Stramenopiles	0.00769632	ASV_3731	Rhizaria
ASV_4312	Gemmatimonadetes	0.0254902	ASV_2142	Non-assigned	0.0447119	ASV_4544	Actinobacteria	0.0161298	ASV_4015	Cyanobacteria	0.00161668	ASV_4521	Non-assigned	0.000828638	0.00947891	ASV_8048	Chloroflexi	0.0136961	0.00785266	ASV_9987	Non-assigned	0.000592043	0.00489487					ASV_1814	Non-assigned	0.0182535	0.000102242	ASV_2601	Actinobacteria	0.0430717	0.00173384	ASV_3980	Fungi	0.00572745	ASV_1515	Fungi	0.022282	ASV_4665	Rhizaria	0.00212082	ASV_3651	Chloroplastida	0.00264366	ASV_3732	Rhizaria
ASV_4315	Chloroflexi	0.0368546	ASV_2144	Acidobacteria	0.0294397	ASV_4546	Non-assigned	0.020367	ASV_4049	Non-assigned	0.0252281	ASV_4530	Actinobacteria	0.000749773	0.0196749	ASV_8059	Proteobacteria	0.00321965	0.0049049	ASV_10009	Non-assigned	0.00741974	0.000238477					ASV_1832	Non-assigned	0.0399471	0.000121074	ASV_2602	Actinobacteria	0.000143319	0.0353322	ASV_3982	Fungi	0.00795218	ASV_1520	Fungi	0.0201475	ASV_4667	Non-assigned	0.00484657	ASV_3652	Rhizaria	0.00735039	ASV_3737	Fungi
ASV_4316	Chloroflexi	0.0559691	ASV_2145	Chloroflexi	0.022336	ASV_4548	Non-assigned	0.0162494	ASV_4050	Proteobacteria	0.0149737	ASV_4582	Actinobacteria	0.00248826	0.00542659	ASV_8067	Saccharibacteria	0.0105493	0.00198278	ASV_10013	Non-assigned	0.00250839	0.00345547					ASV_1833	Chloroflexi	0.0339768	0.00215209	ASV_2631	Actinobacteria	0.0404244	0.000238477	ASV_3983	Rhizaria	0.00672309	ASV_1521	Non-assigned	0.0286297	ASV_4688	Fungi	0.0121455	ASV_3654	Alveolata	0.00652661	ASV_3798	Rhizaria
ASV_4317	Acidobacteria	0.0205971	ASV_2168	Non-assigned	0.0284295	ASV_4549	Non-assigned	0.0240555	ASV_4088	Cyanobacteria	0.0108454	ASV_4587	Acidobacteria	0.000197348	0.0168446	ASV_8088	Actinobacteria	0.00105484	0.010344	ASV_10032	Non-assigned	0.00340519	0.00476188					ASV_1836	Actinobacteria	0.00169879	0.0256061	ASV_2632	Non-assigned	0.00675568	0.0377696	ASV_3985	Rhizaria	0.00963657	ASV_1522	Alveolata	0.0214255	ASV_4690	Stramenopiles	0.00912021	ASV_3672	Metazoa	5.73402e-05	ASV_3813	Metazoa
ASV_4324	Saccharibacteria	0.0139235	ASV_2169	Acidobacteria	0.0515147	ASV_4550	Acidobacteria	0.0182634	ASV_4118	Chloroflexi	0.000170393	ASV_4668	Non-assigned	0.0395989	0.00109333	ASV_8089	Firmicutes	0.00220947	0.0106609	ASV_10039	Proteobacteria	0.00556896	0.00140426					ASV_1856	Acidobacteria	0.0398127	0.00810442	ASV_2633	Non-assigned	0.0119393	0.0308498	ASV_3990	Rhizaria	0.00394952	ASV_1523	Alveolata	0.0142628	ASV_4691	Rhizaria	0.00133845	ASV_3712	Stramenopiles	0.00143514	ASV_3855	Alveolata
ASV_4326	Actinobacteria	0.0198967	ASV_2170	Non-assigned	0.0227864	ASV_4552	Actinobacteria	0.0184726	ASV_4137	Non-assigned	0.0182604	ASV_4686	Acidobacteria	0.0134934	0.00035973	ASV_8136	Proteobacteria	0.000517152	0.00095503	ASV_10081	Proteobacteria	0.00859006	0.000601825					ASV_1858	Actinobacteria	0.0110278	0.0220444	ASV_2659	Actinobacteria	0.000265317	0.00531753	ASV_3992	Non-assigned	0.00353884	ASV_1526	Rhizaria	0.0224205	ASV_4794	Chloroplastida	0.00195373	ASV_3714	Fungi	0.00548586	ASV_3894	Fungi
ASV_4329	Acidobacteria	0.021468	ASV_2207	Cyanobacteria	0.0363676	ASV_4554	Non-assigned	0.0183759	ASV_4139	Non-assigned	0.172791	ASV_4723	Actinobacteria	0.000811988	0.0120596	ASV_8230	Actinobacteria	0.00248731	0.00044379	ASV_10095	Acidobacteria	0.00400345	0.00473934					ASV_1859	Acidobacteria	0.0339071	0.000363221	ASV_2664	Acidobacteria	0.000191172	0.0560037	ASV_3993	Rhizaria	0.00353535	ASV_1530	Metazoa	0.0220558	ASV_4807	Fungi	0.00191741	ASV_3775	Non-assigned	0.00595255	ASV_3899	Rhizaria
ASV_4403	Chloroflexi	0.0268805	ASV_2208	Chloroflexi	0.0397534	ASV_4573	Non-assigned	0.0252247	ASV_4140	Acidobacteria	0.0193466	ASV_4727	Proteobacteria	0.00185632	0.0102796	ASV_8243	Actinobacteria	0.000371264	0.0109963	ASV_10111	Proteobacteria	0.00092816	0.000121074					ASV_1860	Non-assigned	0.0269988	0.0107956	ASV_2694	Firmicutes	0.00229356	0.0295623	ASV_3995	Metazoa	0.00368143	ASV_1531	Non-assigned	0.0203202	ASV_4808	Rhizaria	0.00283992	ASV_3776	Amoebozoa	0.00996995	ASV_3916	Stramenopiles
ASV_4408	Acidobacteria	0.0165192	ASV_2215	Acidobacteria	7.33323e-05	ASV_4633	Actinobacteria	0.0169744	ASV_4141	Proteobacteria	0.0122691	ASV_4768	Actinobacteria	0.0111012	0.00942435	ASV_8253	Non-assigned	0.00042127	0.00953607	ASV_10390	Proteobacteria	0.000882159	0.00470202					ASV_1874	Proteobacteria	0.0221082	0.000204485	ASV_2696	Non-assigned	0.000227049	0.0229881	ASV_4002	Rhizaria	0.00268431	ASV_1534	Fungi	0.0138456	ASV_4809	Stramenopiles	0.00282529	ASV_3777	Chloroplastida	0.00557226	ASV_3924	Amoebozoa
ASV_4411	Non-assigned	0.0243783	ASV_2216	Non-assigned	0.0447436	ASV_4636	Verrucomicrobia	0.0229525	ASV_4166	Acidobacteria	0.0251449	ASV_4772	Verrucomicrobia	0.0227616	0.00500932	ASV_8342	Non-assigned	0.00894454	0.000274253	ASV_10401	Non-assigned	0.000152662	0.00512858					ASV_1878	Acidobacteria	0.0270085	0.00373604	ASV_2699	Verrucomicrobia	0.000174544	0.0180514	ASV_4036	Metazoa	0.00222146	ASV_1543	Rhizaria	0.0220841	ASV_4811	Metazoa	0.00465953	ASV_3779	Fungi	0.00431217	ASV_3975	Rhizaria
ASV_4413	Acidobacteria	0.0245134	ASV_2232	Chloroflexi	0.0206178	ASV_4638	Non-assigned	0.0155905	ASV_4219	Chloroflexi	0.0265967	ASV_4781	Saccharibacteria	0.0153861	0.00493564	ASV_8346	Chloroflexi	0.0209261	0.000164136	ASV_10446	Acidobacteria	0.00475967	0.0057413					ASV_1879	Acidobacteria	0.000130099	0.0590644	ASV_2700	Actinobacteria	0.0501221	0.00190054	ASV_4068	Non-assigned	0.0229502	ASV_1544	Stramenopiles	0.0245495	ASV_4837	Non-assigned	0.00184489	ASV_3780	Stramenopiles	0.00643207	ASV_3984	Stramenopiles
ASV_4414	Proteobacteria	0.0225655	ASV_2234	Non-assigned	0.019825	ASV_4642	Actinobacteria	0.0131661	ASV_4247	Actinobacteria	0.00298139	ASV_4782	Cyanobacteria	0.0223808	0.000437331	ASV_8353	Non-assigned	0.0112221	0.00535321	ASV_10453	Acidobacteria	0.00767971	0.000102242					ASV_1893	Actinobacteria	0.0358217	0.00114527	ASV_2734	Actinobacteria	0.000493842	0.0261409	ASV_4071	Rhizaria	0.0062007	ASV_1549	Rhizaria	8.27081e-05	ASV_4838	Chloroplastida	0.00148314	ASV_3781	Stramenopiles	0.00607515	ASV_3986	Rhizaria
ASV_4481	Verrucomicrobia	0.0238128	ASV_2236	Bacteroidetes	0.0244616	ASV_4647	Verrucomicrobia	0.0144124	ASV_4248	Chloroflexi	0.0004592	ASV_4783	Proteobacteria	0.00770861	0.00655289	ASV_8535	Non-assigned	0.00221237	0.00766359	ASV_10461	Proteobacteria	0.00756416	0.000181586					ASV_1895	Acidobacteria	0.0455461	0.00561834	ASV_2738	Non-assigned	0.00101715	0.0248855	ASV_4073	Amoebozoa	0.00938114	ASV_1551	Chloroplastida	0.0173812	ASV_4839	Non-assigned	0.00148314	ASV_3782	Alveolata	0.00420682	ASV_4019	Rhizaria
ASV_4491	Low-abundant	0.0129763	ASV_2260	Non-assigned	0.0279864	ASV_4649	Proteobacteria	0.0149274	ASV_4297	Chloroflexi	0.0232633	ASV_4786	Acidobacteria	0.000417293	0.0186882	ASV_8550	Verrucomicrobia	0.000371264	0.0118005	ASV_10477	Gemmatimonadetes	0.00387745	0.0013776					ASV_1897	Acidobacteria	0.00339136	0.0365302	ASV_2739	Acidobacteria	0.000458926	0.0487042	ASV_4077	Rhizaria	0.00400795	ASV_1561	Alveolata	0.0179771	ASV_4841	Rhizaria	0.00191723	ASV_3783	Amoebozoa	0.00496835	ASV_4025	Rhizaria
ASV_4585	Acidobacteria	0.015991	ASV_2264	Saccharibacteria	0.0258699	ASV_4661	Actinobacteria	0.0240715	ASV_4300	Non-assigned	0.0159273	ASV_4787	Actinobacteria	0.00138143	0.014385	ASV_8616	Proteobacteria	0.0111505	0.000143319	ASV_10489	Proteobacteria	0.00589681	0.00115169					ASV_1916	Chloroflexi	7.73453e-05	0.000282908	ASV_2802	Acidobacteria	0.0250931	0.00968077	ASV_4087	Rhizaria	0.000757396	ASV_1563	Alveolata	0.0218973	ASV_4842	Rhizaria	0.00137462	ASV_3784	Fungi	0.0042963	ASV_4083	Rhizaria
ASV_4595	Actinobacteria	0.000152662	ASV_2288	Non-assigned	0.0228479	ASV_4662	Acidobacteria	0.0323939	ASV_4301	Acidobacteria	0.020429	ASV_4811	Acidobacteria	0.000185632	0.0221656	ASV_8622	Acidobacteria	0.00259578	0.00227646	ASV_10521	Actinobacteria	0.0110545	0.000686738					ASV_1917	Proteobacteria	0.0233653	0.000121074	ASV_2810	Acidobacteria	0.0504312	0.00285672	ASV_4089	Non-assigned	6.81747e-05	ASV_1565	Alveolata	0.01625	ASV_4889	Stramenopiles	8.15283e-05	ASV_3872	Stramenopiles	0.00880016	ASV_4088	Amoebozoa
ASV_4673	Cyanobacteria	0.0169372	ASV_2313	Proteobacteria	0.0260842	ASV_4664	Actinobacteria	0.0278583	ASV_4302	Non-assigned	0.0170252	ASV_4813	Verrucomicrobia	0.000669847	0.0179229	ASV_8632	Chloroflexi	0.0105133	0.00490189	ASV_10855	Chloroflexi	0.000185632	0.0065448					ASV_1921	Proteobacteria	0.0314219	0.00319372	ASV_2841	Actinobacteria	0.0342427	0.0131094	ASV_4158	Alveolata	0.00520439	ASV_1566	Fungi	0.0187358	ASV_4940	Rhizaria	0.00318334	ASV_3873	Rhizaria	0.00798546	ASV_4107	Alveolata
ASV_4677	Cyanobacteria	0.0134832	ASV_2337	Non-assigned	0.0380259	ASV_4737	Chloroflexi	0.0155126	ASV_4303	Firmicutes	0.0215224	ASV_4816	Proteobacteria	0.00138484	0.00926585	ASV_8635	Acidobacteria	0.00629057	0.000143319	ASV_10864	Acidobacteria	0.000345042	0.00768603					ASV_1922	Proteobacteria	0.0327527	0.00150672	ASV_2876	Chloroflexi	0.0220328	0.0192085	ASV_4160	Rhizaria	0.0100294	ASV_1578	Stramenopiles	0.0154937	ASV_4941	Fungi	0.00241287	ASV_3874	Fungi	0.0062082	ASV_4116	Stramenopiles
ASV_4680	Saccharibacteria	0.0181535	ASV_2358	Proteobacteria	0.0175032	ASV_4738	Chloroflexi	0.0285112	ASV_4305	Actinobacteria	0.0223402	ASV_4819	Non-assigned	0.000172384	0.00855734	ASV_8657	Non-assigned	0.00549585	0.000413503	ASV_10876	Actinobacteria	0.00109738	0.00621767					ASV_1926	Cyanobacteria	0.0053542	0.0305303	ASV_2881	Actinobacteria	0.000946465	0.037764	ASV_4170	Fungi	0.00295508	ASV_1585	Rhizaria	0.0178789	ASV_4942	Stramenopiles	0.00329559	ASV_3875	Chloroplastida	0.00543265	ASV_4149	Stramenopiles
ASV_4681	Proteobacteria	0.0169802	ASV_2359	Proteobacteria	0.000119167	ASV_4739	Chloroflexi	0.0193302	ASV_4306	Acidobacteria	0.0165534	ASV_4863	Non-assigned	0.0158719	9.84051e-05	ASV_8667	Proteobacteria	0.000807268	0.00729336	ASV_10881	Actinobacteria	0.000208646	0.00278469					ASV_1948	Acidobacteria	0.0334942	0.0137935	ASV_2904	Non-assigned	0.0209425	0.00220776	ASV_4246	Rhizaria	0.00426122	ASV_1587	Stramenopiles	0.0217719	ASV_4946	Non-assigned	0.00332287	ASV_3877	Non-assigned	0.00297525	ASV_4150	Alveolata
ASV_4684	Proteobacteria	0.0158843	ASV_2361	Proteobacteria	0.0350767	ASV_4740	Proteobacteria	0.0143513	ASV_4308	Acidobacteria	0.00863327	ASV_4869	Chloroflexi	0.000145058	0.000380556	ASV_8669	Proteobacteria	0.0055122	0.000286637	ASV_10917	Actinobacteria	0.0190342	0.00120452					ASV_1951	Cyanobacteria	0.0412241	0.00910959	ASV_2907	Non-assigned	0.00458257	0.012722	ASV_4251	Alveolata	0.0032263	ASV_1588	Alveolata	0.044262	ASV_4947	Chloroplastida	0.00291754	ASV_3878	Metazoa	0.00471681	ASV_4152	Rhizaria
ASV_4685	Actinobacteria	0.0153761	ASV_2362	Cyanobacteria	0.0277977	ASV_4745	Non-assigned	0.0229368	ASV_4370	Actinobacteria	0.00622872	ASV_4871	Acidobacteria	0.0328693	0.00133833	ASV_8675	Proteobacteria	0.0134233	0.000772471	ASV_10923	Non-assigned	0.018168	0.000225683					ASV_1952	Non-assigned	0.0205069	0.00130884	ASV_2918	Chloroflexi	0.000206752	0.0330225	ASV_4253	Rhizaria	0.00351172	ASV_1591	Stramenopiles	0.00182681	ASV_4950	Metazoa	0.0062177	ASV_3909	Rhizaria	8.28199e-05	ASV_4155	Alveolata
ASV_4688	Acidobacteria	0.0160975	ASV_2364	Non-assigned	0.0385315	ASV_4755	Proteobacteria	0.0247891	ASV_4373	Proteobacteria	9.81054e-05	ASV_4876	Acidobacteria	0.0112194	0.00304152	ASV_8683	Non-assigned	0.0199703	0.0022983	ASV_10935	Chloroflexi	0.00606232	0.00182942					ASV_1955	Chloroflexi	0.0257326	0.000181586	ASV_2922	Non-assigned	0.0191895	0.0149499	ASV_4260	Metazoa	0.0101299	ASV_1594	Alveolata	0.018989	ASV_4952	Rhizaria	0.00157268	ASV_3956	Stramenopiles	0.00271009	ASV_4157	Alveolata
ASV_4689	Bacteroidetes	0.0218803	ASV_2405	Acidobacteria	0.0320632	ASV_4757	Non-assigned	0.0320981	ASV_4388	Acidobacteria	0.039713	ASV_4897	Proteobacteria	0.000707864	0.0108386	ASV_8699	Bacteroidetes	0.000789391	0.00166024	ASV_10953	Saccharibacteria	0.00337978	0.000721472					ASV_1967	Non-assigned	0.00806958	0.0444722	ASV_2925	Gemmatimonadetes	0.0220278	0.00178574	ASV_4261	Rhizaria	0.00396185	ASV_1595	Rhizaria	0.0292264	ASV_4953	Non-assigned	0.00184945	ASV_3957	Amoebozoa	0.00534891	ASV_4159	Non-assigned
ASV_4692	Proteobacteria	0.0183533	ASV_2408	Proteobacteria	0.0361334	ASV_4825	Non-assigned	0.0143747	ASV_4390	Non-assigned	0.313488	ASV_4958	Acidobacteria	0.013641	0.00387546	ASV_8817	Non-assigned	0.000296103	0.0111694	ASV_10982	Bacteroidetes	0.00696278	0.000485934					ASV_1996	Chloroflexi	0.0212057	0.00332471	ASV_2926	Chloroflexi	0.0015919	0.0321888	ASV_4262	Rhizaria	0.0038714	ASV_1604	Metazoa	0.0204662	ASV_4954	Non-assigned	0.00243506	ASV_3959	Low-abundant	0.00433957	ASV_4163	Rhizaria
ASV_4696	Proteobacteria	0.0027124	ASV_2409	Cyanobacteria	0.0238284	ASV_4829	Chloroflexi	0.0154937	ASV_4392	Non-assigned	0.0144645	ASV_4961	Proteobacteria	0.0167734	0.000195251	ASV_8834	Proteobacteria	0.00674703	0.0100609	ASV_10993	WPS-2	0.0176337	0.000170393					ASV_2000	Non-assigned	0.0350653	0.00374267	ASV_2928	Acidobacteria	0.000142219	0.260722	ASV_4266	Rhizaria	0.00321246	ASV_1607	Alveolata	0.0208945	ASV_4955	Fungi	0.00234056	ASV_3960	Stramenopiles	0.0045018	ASV_4165	Fungi
ASV_4761	Acidobacteria	0.00103513	ASV_2412	Non-assigned	0.0175727	ASV_4836	Actinobacteria	0.016326	ASV_4394	Non-assigned	0.013173	ASV_4972	Non-assigned	0.00173674	0.0167426	ASV_8842	Non-assigned	0.00488275	0.00832342	ASV_11015	Chloroflexi	0.0107467	0.000225683					ASV_2016	Chloroflexi	0.000371239	0.00818868	ASV_2942	Low-abundant	0.0195598	0.00952201	ASV_4268	Non-assigned	0.00424304	ASV_1608	Metazoa	0.0184801	ASV_4956	Stramenopiles	0.00784073	ASV_3962	Rhizaria	0.00737629	ASV_4166	Alveolata
ASV_4763	Acidobacteria	0.0156935	ASV_2413	Non-assigned	0.0209603	ASV_4837	Actinobacteria	0.0251865	ASV_4396	Proteobacteria	0.013708	ASV_4976	Actinobacteria	0.000592043	0.0193503	ASV_8853	Acidobacteria	0.00580302	0.00876282	ASV_11354	Actinobacteria	0.000208646	0.00327456					ASV_2019	Acidobacteria	0.0314194	0.00789339	ASV_2956	Non-assigned	0.00700689	0.0226903	ASV_4271	Non-assigned	0.00227901	ASV_1626	Stramenopiles	0.010744	ASV_4978	Rhizaria	0.00137462	ASV_3963	Stramenopiles	0.00481765	ASV_4168	Non-assigned
ASV_4769	Bacteroidetes	0.0176864	ASV_2414	Cyanobacteria	0.02076	ASV_4916	Non-assigned	0.0008879	ASV_4398	Non-assigned	0.0152553	ASV_5018	Proteobacteria	0.000394695	0.00788706	ASV_8947	Saccharibacteria	0.00755984	0.00210406	ASV_11365	Bacteroidetes	0.000197348	0.00516654					ASV_2021	Acidobacteria	0.0218232	0.000577679	ASV_2958	Actinobacteria	0.0153015	0.0137372	ASV_4273	Non-assigned	0.00286728	ASV_1629	Rhizaria	0.015751	ASV_4979	Fungi	0.00119375	ASV_3967	Fungi	0.00243588	ASV_4201	Fungi
ASV_4770	Saccharibacteria	0.0168258	ASV_2439	Acidobacteria	0.0412125	ASV_4924	Proteobacteria	0.0120726	ASV_4429	Proteobacteria	0.00122575	ASV_5072	Acidobacteria	0.0146556	8.36092e-05	ASV_8952	Acidobacteria	0.00330452	0.00339539	ASV_11366	Non-assigned	0.000497463	0.00632467					ASV_2022	Acidobacteria	0.024806	0.0002296	ASV_2988	Cyanobacteria	0.00344061	0.0266259	ASV_4277	Fungi	7.1147e-05	ASV_1648	Stramenopiles	0.0183543	ASV_5022	Rhizaria	0.0013349	ASV_3969	Non-assigned	0.00317919	ASV_4203	Metazoa
ASV_4773	Bacteroidetes	0.0167213	ASV_2442	Acidobacteria	0.0261017	ASV_4944	Acidobacteria	0.0245858	ASV_4471	Non-assigned	0.0384925	ASV_5076	Proteobacteria	0.0218758	0.000161467	ASV_8977	Verrucomicrobia	0.00912843	0.000227049	ASV_11463	Proteobacteria	0.00753991	0.000200608					ASV_2028	Actinobacteria	7.33323e-05	0.0298652	ASV_2989	Actinobacteria	0.0063281	0.0330572	ASV_4363	Rhizaria	0.0102355	ASV_1649	Fungi	0.0218884	ASV_5102	Low-abundant	0.00238075	ASV_4004	Stramenopiles	0.00236479	ASV_4204	Metazoa
ASV_4778	Non-assigned	0.0414132	ASV_2444	Proteobacteria	0.0384562	ASV_5025	Saccharibacteria	0.000162728	ASV_4472	Non-assigned	0.023662	ASV_5078	Proteobacteria	0.00193349	0.00733781	ASV_8979	Actinobacteria	0.0137707	0.000429956	ASV_11465	Bacteroidetes	0.00893059	0.000170393					ASV_2060	Chloroflexi	0.00134041	0.0596526	ASV_2991	Non-assigned	0.0167869	0.0245841	ASV_4364	Alveolata	0.0169076	ASV_1650	Fungi	0.0193494	ASV_5104	Rhizaria	0.00170323	ASV_4007	Chloroplastida	0.000486828	ASV_4206	Metazoa
ASV_4780	Bacteroidetes	0.0250832	ASV_2465	Acidobacteria	0.0201509	ASV_5032	Proteobacteria	0.000137065	ASV_4473	Acidobacteria	0.0121248	ASV_5124	Non-assigned	0.000185632	0.00854056	ASV_8984	Bacteroidetes	0.00379546	0.000143319	ASV_11471	Proteobacteria	0.00572162	0.000285326					ASV_2062	Bacteroidetes	0.000722531	0.000196211	ASV_2992	Proteobacteria	0.000227049	0.0204436	ASV_4369	Rhizaria	0.00312216	ASV_1663	Stramenopiles	0.0151106	ASV_5106	Non-assigned	0.00216882	ASV_4049	Chloroplastida	0.00813768	ASV_4244	Rhizaria
ASV_4784	Verrucomicrobia	0.0186358	ASV_2466	Chloroflexi	0.031543	ASV_5034	Actinobacteria	0.0148663	ASV_4474	Non-assigned	0.0108157	ASV_5175	Actinobacteria	0.00127203	0.00950261	ASV_9145	Non-assigned	0.00764016	0.00647691	ASV_11475	Bacteroidetes	0.00723141	0.00246637					ASV_2081	Cyanobacteria	0.000466314	0.000490527	ASV_3039	Non-assigned	0.0221007	0.014623	ASV_4370	Non-assigned	0.00349426	ASV_1679	Metazoa	0.0237173	ASV_5109	Metazoa	0.0035412	ASV_4051	Chloroplastida	0.00298407	ASV_4247	Metazoa
ASV_4822	Actinobacteria	0.000197348	ASV_2467	Non-assigned	0.0508772	ASV_5037	Chloroflexi	0.012804	ASV_4475	Proteobacteria	0.0225971	ASV_5188	Acidobacteria	0.0177565	0.00258614	ASV_9178	Gemmatimonadetes	0.000344768	0.0117203	ASV_11491	Acidobacteria	0.00679028	0.000684124					ASV_2099	Cyanobacteria	0.0329736	0.00166779	ASV_3040	Acidobacteria	0.0346637	0.00299751	ASV_4374	Amoebozoa	0.00732019	ASV_1680	Fungi	0.040573	ASV_5110	Metazoa	0.0017986	ASV_4052	Rhizaria	0.00124637	ASV_4257	Fungi
ASV_4853	Acidobacteria	0.0270369	ASV_2491	Acidobacteria	0.0343783	ASV_5038	Chloroflexi	0.01407	ASV_4477	Acidobacteria	0.0143409	ASV_5193	Verrucomicrobia	0.0353182	0.000743295	ASV_9186	Saccharibacteria	0.000152662	0.00598424	ASV_11522	Non-assigned	0.00822476	0.000121074					ASV_2119	Acidobacteria	0.0122754	0.0356878	ASV_3101	Non-assigned	0.0134209	0.0118802	ASV_4375	Amoebozoa	0.00836736	ASV_1690	Amoebozoa	0.000135274	ASV_5113	Stramenopiles	0.00704872	ASV_4053	Stramenopiles	0.00528001	ASV_4270	Non-assigned
ASV_4858	Chloroflexi	0.0234222	ASV_2494	Saccharibacteria	0.013881	ASV_5040	Non-assigned	0.0111235	ASV_4504	Non-assigned	0.00123886	ASV_5194	Chloroflexi	0.00141573	0.0198487	ASV_9264	Proteobacteria	0.00690084	0.00218166	ASV_11548	Chloroflexi	0.0110419	0.000238477					ASV_2121	Proteobacteria	0.0250798	0.00303009	ASV_3105	Actinobacteria	0.00121068	0.0285871	ASV_4376	Metazoa	0.00925032	ASV_1691	Fungi	0.000608732	ASV_5115	Chloroplastida	0.00320119	ASV_4055	Non-assigned	0.00877909	ASV_4272	Rhizaria
ASV_4872	Bacteroidetes	0.0265164	ASV_2495	Non-assigned	0.0377605	ASV_5041	Chloroflexi	0.0177572	ASV_4511	Bacteroidetes	0.000266544	ASV_5195	Actinobacteria	0.00874288	0.00772587	ASV_9272	Proteobacteria	0.00925619	0.00162476	ASV_11580	Actinobacteria	0.000145058	0.000415524					ASV_2123	Cyanobacteria	0.0296339	0.00281604	ASV_3106	Acidobacteria	0.0108419	0.0316362	ASV_4382	Alveolata	0.0033846	ASV_1692	Stramenopiles	0.0233622	ASV_5116	Metazoa	0.00541878	ASV_4057	Non-assigned	0.00649065	ASV_4275	Rhizaria
ASV_4877	Saccharibacteria	0.000235172	ASV_2523	Chloroflexi	0.0269297	ASV_5046	Non-assigned	0.0129695	ASV_4559	Non-assigned	0.0273475	ASV_5198	Proteobacteria	0.000369732	0.000982608	ASV_9282	Non-assigned	0.012297	0.000164136	ASV_11907	Non-assigned	0.000353932	0.0110735					ASV_2124	Acidobacteria	0.00563096	0.0353703	ASV_3207	Non-assigned	0.000191172	0.0304533	ASV_4383	Non-assigned	0.00290259	ASV_1693	Fungi	0.0117565	ASV_5117	Fungi	0.00471266	ASV_4058	Non-assigned	0.00684175	ASV_4294	Metazoa
ASV_4914	Non-assigned	0.0025869	ASV_2530	Non-assigned	0.0373164	ASV_5047	Actinobacteria	0.00936038	ASV_4560	Chloroflexi	0.0249842	ASV_5229	Non-assigned	0.000276213	0.0094702	ASV_9290	Verrucomicrobia	0.010878	0.000174544	ASV_11961	Non-assigned	0.000148052	0.0065448					ASV_2129	Verrucomicrobia	0.00127619	0.0613872	ASV_3208	Acidobacteria	0.000281686	0.0464511	ASV_4385	Fungi	0.00270142	ASV_1694	Alveolata	0.0116712	ASV_5120	Rhizaria	0.00314106	ASV_4059	Metazoa	0.00843706	ASV_4305	Metazoa
ASV_4951	Cyanobacteria	0.0241276	ASV_2560	Proteobacteria	0.0357616	ASV_5055	Actinobacteria	0.027095	ASV_4561	Non-assigned	0.0245344	ASV_5235	Bacteroidetes	0.000523927	0.016034	ASV_9305	Acidobacteria	0.00670954	0.000455293	ASV_11981	Acidobacteria	0.000235172	0.00586398					ASV_2137	Acidobacteria	0.0298936	0.00329357	ASV_3250	Saccharibacteria	0.0365045	0.00035256	ASV_4392	Alveolata	0.00214354	ASV_1695	Alveolata	0.0335201	ASV_5123	Fungi	0.00251348	ASV_4060	Rhizaria	0.00548012	ASV_4377	Fungi
ASV_4952	Acidobacteria	0.0259559	ASV_2561	Verrucomicrobia	0.0314311	ASV_5056	Non-assigned	0.0243582	ASV_4563	Firmicutes	0.0139263	ASV_5289	Acidobacteria	0.0282923	0.00766427	ASV_9317	Acidobacteria	0.00429068	0.00676145	ASV_11992	Non-assigned	0.000519157	0.00258131					ASV_2138	Actinobacteria	0.00637198	0.000204485	ASV_3252	Actinobacteria	0.010246	0.01573	ASV_4394	Amoebozoa	0.000313128	ASV_1698	Alveolata	0.0242843	ASV_5143	Fungi	0.00570501	ASV_4136	Stramenopiles	0.00111705	ASV_4378	Metazoa
ASV_4953	Chloroflexi	0.0239259	ASV_2564	Chloroflexi	0.0228838	ASV_5087	Actinobacteria	0.00183205	ASV_4564	Acidobacteria	0.0220329	ASV_5304	Actinobacteria	0.0165916	0.00145939	ASV_9341	Acidobacteria	0.000916511	0.0052211	ASV_11998	Acidobacteria	0.00142663	0.00982922					ASV_2153	Cyanobacteria	0.000115567	0.0329859	ASV_3254	Non-assigned	0.000413503	0.0290019	ASV_4477	Rhizaria	0.00779609	ASV_1703	Alveolata	0.0107574	ASV_5144	Rhizaria	0.00479668	ASV_4138	Stramenopiles	0.0054032	ASV_4379	Alveolata
ASV_4963	Low-abundant	0.0149974	ASV_2565	Proteobacteria	0.0139627	ASV_5132	Non-assigned	0.00027413	ASV_4567	Non-assigned	0.0151255	ASV_5314	Acidobacteria	0.00137396	0.0127255	ASV_9342	Acidobacteria	0.00651247	0.00030267	ASV_12047	Acidobacteria	0.0189314	0.000129147					ASV_2167	Acidobacteria	0.0148473	0.0274187	ASV_3258	Actinobacteria	0.0454903	0.00192776	ASV_4485	Rhizaria	0.00248846	ASV_1712	Metazoa	0.0305753	ASV_5145	Rhizaria	0.00155549	ASV_4140	Fungi	0.00319377	ASV_4380	Chloroplastida
ASV_4973	Acidobacteria	0.0195163	ASV_2589	Cyanobacteria	0.000119167	ASV_5133	Actinobacteria	0.000227646	ASV_4569	Verrucomicrobia	0.00991026	ASV_5379	Proteobacteria	0.00305061	0.0137654	ASV_9493	Verrucomicrobia	0.00138143	0.00677522	ASV_12050	Proteobacteria	0.00429982	0.00029413					ASV_2185	Actinobacteria	0.0229617	0.000266544	ASV_3291	Acidobacteria	0.0240426	0.0101307	ASV_4487	Amoebozoa	0.00206669	ASV_1713	Alveolata	0.013548	ASV_5146	Chloroplastida	0.000904356	ASV_4142	Non-assigned	0.00376171	ASV_4390	Rhizaria
ASV_4979	Bacteroidetes	0.000676918	ASV_2594	Acidobacteria	0.0250821	ASV_5136	Non-assigned	0.0163836	ASV_4571	Bacteroidetes	0.0104222	ASV_5380	Non-assigned	0.00113722	0.0203845	ASV_9512	Actinobacteria	0.000371264	0.0128989	ASV_12060	Verrucomicrobia	0.0120229	0.00035256					ASV_2189	Non-assigned	0.000264022	0.000132511	ASV_3295	Bacteroidetes	0.000137065	0.000233289	ASV_4489	Fungi	0.00320027	ASV_1724	Alveolata	0.0227262	ASV_5147	Metazoa	0.00115758	ASV_4143	Metazoa	0.00298169	ASV_4440	Rhizaria
ASV_5063	Non-assigned	0.0183091	ASV_2597	Non-assigned	0.000130879	ASV_5140	Actinobacteria	0.0195262	ASV_4596	Non-assigned	0.000294316	ASV_5445	Saccharibacteria	0.0143396	0.000146665	ASV_9533	Verrucomicrobia	0.00207663	0.00981131	ASV_12067	Non-assigned	0.00352362	0.0011243					ASV_2205	Chloroflexi	0.0395245	0.000317284	ASV_3296	Actinobacteria	0.000530633	0.0272045	ASV_4492	Amoebozoa	0.00240841	ASV_1746	Stramenopiles	0.0160072	ASV_5148	Metazoa	0.00130227	ASV_4144	Alveolata	0.00313866	ASV_4449	Metazoa
ASV_5064	Non-assigned	0.0207379	ASV_2616	Non-assigned	0.0175448	ASV_5144	Chloroflexi	0.0166606	ASV_4651	Chloroflexi	0.029729	ASV_5454	Non-assigned	0.0132568	0.00271052	ASV_9538	Actinobacteria	0.000185632	0.00638064	ASV_12076	Proteobacteria	0.0056584	0.00282142					ASV_2209	Acidobacteria	0.0181542	0.000321421	ASV_3339	Acidobacteria	0.0505604	0.00036382	ASV_4493	Non-assigned	0.00285703	ASV_1747	Rhizaria	0.0181712	ASV_5149	Rhizaria	0.0014108	ASV_4174	Chloroplastida	0.00019046	ASV_4473	Rhizaria
ASV_5067	Proteobacteria	0.0111522	ASV_2617	Proteobacteria	0.00425368	ASV_5149	Non-assigned	0.0179754	ASV_4653	Non-assigned	0.0202962	ASV_5457	Acidobacteria	0.0037715	0.00995783	ASV_9542	Actinobacteria	0.000290116	0.00746192	ASV_12089	Acidobacteria	0.00313934	0.000182234					ASV_2213	Verrucomicrobia	0.0358265	0.000298453	ASV_3368	Actinobacteria	0.00294791	0.00212357	ASV_4581	Metazoa	0.00731034	ASV_1756	Fungi	0.0150489	ASV_5192	Non-assigned	0.00128916	ASV_4212	Rhizaria	0.00124175	ASV_4474	Non-assigned
ASV_5071	Proteobacteria	0.011755	ASV_2622	Chloroflexi	0.0367899	ASV_5246	Non-assigned	0.0171181	ASV_4655	Non-assigned	0.00981516	ASV_5465	Acidobacteria	0.0414084	0.00131575	ASV_9613	Acidobacteria	0.00138143	0.01161	ASV_12101	Actinobacteria	0.000371264	0.00528217					ASV_2220	Acidobacteria	0.000123746	0.0447187	ASV_3381	Non-assigned	0.00665874	0.01434	ASV_4582	Rhizaria	0.00577441	ASV_1765	Alveolata	0.000676652	ASV_5268	Non-assigned	0.000434091	ASV_4227	Stramenopiles	0.00717368	ASV_4479	Alveolata
ASV_5075	Proteobacteria	0.0168936	ASV_2624	Chloroflexi	0.0238581	ASV_5248	Non-assigned	0.021915	ASV_4660	Firmicutes	0.0115534	ASV_5466	Acidobacteria	0.0427643	0.000557116	ASV_9624	Acidobacteria	0.0151831	0.000294654	ASV_12106	Saccharibacteria	0.00464926	0.0023989					ASV_2221	Acidobacteria	0.00120047	0.0324133	ASV_3423	Non-assigned	0.000827007	0.000848724	ASV_4584	Metazoa	0.00399016	ASV_1774	Metazoa	0.0124531	ASV_5269	Non-assigned	0.00200338	ASV_4228	Stramenopiles	0.00450972	ASV_4483	Rhizaria
ASV_5161	Saccharibacteria	0.0268583	ASV_2626	Acidobacteria	0.0319705	ASV_5252	Actinobacteria	0.00911177	ASV_4694	Bacteroidetes	0.00598783	ASV_5467	Acidobacteria	0.0244953	0.00445663	ASV_9634	Proteobacteria	0.0101084	0.00100079	ASV_12115	Actinobacteria	0.00289894	0.000541826					ASV_2244	Chloroflexi	0.000132011	0.0536832	ASV_3426	Non-assigned	0.029383	0.000812851	ASV_4585	Non-assigned	0.00350609	ASV_1784	Rhizaria	0.00218446	ASV_5270	Fungi	0.00178467	ASV_4230	Rhizaria	0.00323657	ASV_4484	Rhizaria
ASV_5167	Non-assigned	0.0256439	ASV_2627	Non-assigned	0.000285536	ASV_5253	Firmicutes	0.00939128	ASV_4747	Chloroflexi	0.0153779	ASV_5470	Verrucomicrobia	0.020514	0.00159479	ASV_9641	Non-assigned	0.00538862	0.00208074	ASV_12139	Non-assigned	0.00116046	0.00128886					ASV_2245	Chloroflexi	0.00173143	0.05445	ASV_3429	Cyanobacteria	0.0228627	0.00571011	ASV_4589	Amoebozoa	0.00501797	ASV_1786	Stramenopiles	0.0168322	ASV_5272	Rhizaria	0.00289391	ASV_4231	Stramenopiles	0.00643655	ASV_4488	Non-assigned
ASV_5169	WPS-2	0.0167138	ASV_2653	Verrucomicrobia	0.0242515	ASV_5266	Chloroflexi	0.010554	ASV_4748	Actinobacteria	0.0170025	ASV_5494	Verrucomicrobia	0.000828638	0.00875466	ASV_9651	Actinobacteria	0.00589042	0.000162728	ASV_12157	Proteobacteria	0.0136071	0.000182402					ASV_2258	Cyanobacteria	0.0197153	0.00795481	ASV_3434	Acidobacteria	0.0047757	0.033587	ASV_4591	Non-assigned	0.00288519	ASV_1788	Alveolata	0.010501	ASV_5276	Chloroplastida	0.00388196	ASV_4232	Rhizaria	0.00333413	ASV_4490	Rhizaria
ASV_5170	Chloroflexi	0.0173291	ASV_2660	Acidobacteria	0.000155438	ASV_5267	Non-assigned	0.0164631	ASV_4749	Actinobacteria	0.012269	ASV_5496	Non-assigned	0.000172384	0.0130256	ASV_9663	Verrucomicrobia	0.00689536	0.000555624	ASV_12164	Actinobacteria	0.00745774	0.0023004					ASV_2259	Verrucomicrobia	0.0419975	0.000294316	ASV_3436	Actinobacteria	0.000162728	0.0319032	ASV_4592	Non-assigned	0.00202723	ASV_1789	Fungi	0.0158777	ASV_5277	Fungi	0.00284043	ASV_4233	Fungi	0.00361153	ASV_4491	Rhizaria
ASV_5174	Verrucomicrobia	0.0193395	ASV_2685	Verrucomicrobia	0.0244942	ASV_5343	Cyanobacteria	0.00944706	ASV_4751	Actinobacteria	0.0179219	ASV_5500	Acidobacteria	0.000208646	0.0092131	ASV_9670	Non-assigned	0.00637502	0.00159302	ASV_12186	Actinobacteria	0.00672471	0.0002296					ASV_2283	Acidobacteria	0.0297198	0.00746076	ASV_3473	Actinobacteria	0.00639866	0.00230809	ASV_4593	Rhizaria	0.00216366	ASV_1801	Rhizaria	0.0188622	ASV_5278	Fungi	0.00270645	ASV_4234	Fungi	0.00296542	ASV_4520	Low-abundant
ASV_5176	Acidobacteria	0.0297168	ASV_2689	Verrucomicrobia	0.0180596	ASV_5344	Chloroflexi	0.000142219	ASV_4752	Acidobacteria	0.0135637	ASV_5504	Acidobacteria	0.000788878	0.0175055	ASV_9682	Non-assigned	0.00463459	0.00439696	ASV_12197	Gemmatimonadetes	0.000592043	0.0002296					ASV_2284	Acidobacteria	0.0344008	0.000102242	ASV_3479	Verrucomicrobia	0.0314803	0.000455676	ASV_4596	Stramenopiles	0.0032036	ASV_1819	Stramenopiles	0.000946824	ASV_5279	Stramenopiles	0.00526267	ASV_4236	Chloroplastida	0.00557704	ASV_4580	Amoebozoa
ASV_5177	Actinobacteria	0.0177986	ASV_2719	Acidobacteria	0.000247108	ASV_5403	Proteobacteria	0.0216453	ASV_4793	Non-assigned	0.00723129	ASV_5581	Acidobacteria	0.018584	0.000191325	ASV_9877	Chloroflexi	0.00116792	0.00829442	ASV_12211	Actinobacteria	0.00118409	0.000690875					ASV_2285	Actinobacteria	0.0261995	0.00131431	ASV_3507	Cyanobacteria	0.000234658	0.00215832	ASV_4599	Metazoa	0.00245275	ASV_1821	Rhizaria	0.0204498	ASV_5281	Rhizaria	0.00196855	ASV_4342	Chloroplastida	0.00420644	ASV_4590	Rhizaria
ASV_5178	Proteobacteria	0.0116023	ASV_2720	Chloroflexi	0.0189722	ASV_5404	Non-assigned	0.00928576	ASV_4838	Actinobacteria	0.0144021	ASV_5591	Non-assigned	0.0199441	0.000781006	ASV_9882	Bacteroidetes	0.00311817	0.00300417	ASV_12570	Proteobacteria	0.000394695	0.00421277					ASV_2289	Non-assigned	0.0186292	0.000354363	ASV_3510	Acidobacteria	0.000418221	0.000233289	ASV_4600	Chloroplastida	0.000309729	ASV_1823	Alveolata	0.0162663	ASV_5283	Fungi	0.00203503	ASV_4343	Amoebozoa	0.00396102	ASV_4597	Alveolata
ASV_5182	Saccharibacteria	0.0213827	ASV_2726	Non-assigned	0.0202639	ASV_5478	Actinobacteria	0.00017724	ASV_4839	Chloroflexi	0.0246199	ASV_5594	Acidobacteria	0.000208646	0.0168633	ASV_9891	Acidobacteria	0.000185632	0.010544	ASV_12580	WPS-2	0.000148052	0.00371212					ASV_2314	Non-assigned	0.0199243	9.81054e-05	ASV_3511	Chloroflexi	0.025572	0.00247709	ASV_4696	Fungi	0.00523044	ASV_1834	Stramenopiles	0.0159024	ASV_5284	Non-assigned	0.00237108	ASV_4345	Alveolata	0.0101861	ASV_4620	Alveolata
ASV_5186	Cyanobacteria	0.000659065	ASV_2727	Acidobacteria	0.0444331	ASV_5524	Non-assigned	0.0249424	ASV_4841	Non-assigned	0.0166409	ASV_5598	Actinobacteria	0.000470345	0.00016682	ASV_10004	Proteobacteria	0.0176513	0.000413503	ASV_12596	Verrucomicrobia	0.000519157	0.00989959					ASV_2315	Acidobacteria	0.0331155	0.000594095	ASV_3528	Low-abundant	0.000455293	0.00256258	ASV_4703	Rhizaria	0.00559386	ASV_1837	Alveolata	0.00776578	ASV_5306	Non-assigned	0.00510507	ASV_4346	Stramenopiles	0.00397752	ASV_4636	Alveolata
ASV_5190	Non-assigned	0.0193529	ASV_2729	Acidobacteria	0.0135447	ASV_5530	Verrucomicrobia	0.0147172	ASV_4843	Non-assigned	0.023498	ASV_5602	Bacteroidetes	0.000197348	0.00931318	ASV_10008	Acidobacteria	0.0100141	0.00212688	ASV_12625	Bacteroidetes	0.000172384	0.00325227					ASV_2331	Proteobacteria	0.00919015	0.00146906	ASV_3584	Verrucomicrobia	0.025357	0.00080286	ASV_4704	Rhizaria	0.00488778	ASV_1843	Non-assigned	0.0162817	ASV_5307	Non-assigned	0.00399723	ASV_4348	Chloroplastida	0.00432515	ASV_4650	Non-assigned
ASV_5192	Acidobacteria	0.0306622	ASV_2762	Acidobacteria	0.0203722	ASV_5534	Verrucomicrobia	0.0179012	ASV_4845	Non-assigned	0.0170499	ASV_5617	Actinobacteria	0.00136532	0.0125574	ASV_10016	Acidobacteria	0.00564057	0.00358254	ASV_12647	Actinobacteria	0.00427755	0.00927524					ASV_2335	Actinobacteria	0.0278275	0.000102242	ASV_3586	Actinobacteria	0.0257525	0.00217909	ASV_4708	Chloroplastida	0.0191779	ASV_1844	Non-assigned	0.01619	ASV_5309	Rhizaria	0.00115758	ASV_4350	Amoebozoa	0.0037959	ASV_4701	Alveolata
ASV_5196	Acidobacteria	0.000197348	ASV_2763	Acidobacteria	0.0200579	ASV_5558	Acidobacteria	0.0196498	ASV_4849	Chloroflexi	0.00925022	ASV_5642	Non-assigned	0.000214832	0.0129992	ASV_10025	WPS-2	0.00770965	0.00129512	ASV_12662	Acidobacteria	0.00552386	0.000144294					ASV_2336	Non-assigned	7.33323e-05	0.00184756	ASV_3591	Proteobacteria	0.000286637	0.0294611	ASV_4710	Alveolata	0.00430694	ASV_1845	Rhizaria	0.0162169	ASV_5310	Fungi	0.00115758	ASV_4398	Stramenopiles	0.00394217	ASV_4718	Metazoa
ASV_5200	Proteobacteria	0.00138017	ASV_2764	Proteobacteria	0.0406624	ASV_5605	Proteobacteria	0.00362599	ASV_4850	Actinobacteria	0.0131831	ASV_5643	Verrucomicrobia	0.000553688	0.0229283	ASV_10048	Acidobacteria	0.000185632	0.00341469	ASV_12670	Non-assigned	0.00810203	0.00362898					ASV_2360	Acidobacteria	0.0308901	0.00535727	ASV_3593	Non-assigned	0.000118335	0.0234972	ASV_4711	Metazoa	0.00795218	ASV_1846	Chloroplastida	0.0202911	ASV_5311	Stramenopiles	0.00173636	ASV_4406	Fungi	0.00011468	ASV_4725	Rhizaria
ASV_5290	Bacteroidetes	0.0273291	ASV_2765	Bacteroidetes	0.0328379	ASV_5653	Non-assigned	0.000206752	ASV_4852	Proteobacteria	0.0440282	ASV_5705	Bacteroidetes	0.0147464	0.00187977	ASV_10058	Bacteroidetes	0.00825276	0.00017724	ASV_12673	Acidobacteria	0.0036341	0.00194545					ASV_2363	Chloroflexi	0.00774681	0.0152063	ASV_3642	Non-assigned	0.0077902	0.00283271	ASV_4717	Alveolata	0.00227671	ASV_1855	Metazoa	0.0143761	ASV_5456	Rhizaria	0.00193925	ASV_4461	Stramenopiles	0.00358072	ASV_4728	Rhizaria
ASV_5295	Acidobacteria	0.0260291	ASV_2769	Chloroflexi	0.0123489	ASV_5661	Proteobacteria	0.0155344	ASV_4881	Proteobacteria	0.000609578	ASV_5716	Proteobacteria	0.0118805	0.000574097	ASV_10059	Non-assigned	0.00463088	0.000530344	ASV_12699	Proteobacteria	0.0140573	0.00127425					ASV_2365	Acidobacteria	0.0296393	0.001026	ASV_3645	Non-assigned	0.0224433	0.00919655	ASV_4719	Alveolata	0.00229736	ASV_1866	Alveolata	0.0147777	ASV_5457	Fungi	0.00190351	ASV_4462	Stramenopiles	0.00378744	ASV_4763	Metazoa
ASV_5298	Cyanobacteria	0.024824	ASV_2795	Non-assigned	0.017892	ASV_5663	Proteobacteria	0.0166927	ASV_4885	Bacteroidetes	0.00210022	ASV_5718	Actinobacteria	0.00209344	0.0101819	ASV_10075	Acidobacteria	0.000634884	0.00401292	ASV_12713	Saccharibacteria	0.00556912	0.000494949					ASV_2383	Non-assigned	0.0250958	0.00506899	ASV_3647	Actinobacteria	0.025223	0.000282908	ASV_4723	Stramenopiles	0.00595786	ASV_1867	Stramenopiles	0.0139534	ASV_5458	Fungi	0.00121843	ASV_4463	Non-assigned	0.00444137	ASV_4776	Metazoa
ASV_5302	Actinobacteria	0.0137368	ASV_2796	Non-assigned	0.0188538	ASV_5664	Non-assigned	0.0138039	ASV_4915	Non-assigned	0.0180592	ASV_5725	Non-assigned	0.0196744	8.36092e-05	ASV_10150	Proteobacteria	0.00199506	0.000286637	ASV_12717	Acidobacteria	0.000556896	0.00298795					ASV_2394	Chloroflexi	0.000277544	0.0537075	ASV_3650	Actinobacteria	0.0154858	0.000144294	ASV_4726	Fungi	0.00201511	ASV_1868	Rhizaria	0.0146175	ASV_5459	Fungi	0.00113411	ASV_4464	Rhizaria	0.00792734	ASV_4848	Rhizaria
ASV_5311	Saccharibacteria	0.0118316	ASV_2797	Non-assigned	0.0220503	ASV_5669	Non-assigned	0.016945	ASV_4918	Cyanobacteria	0.000181586	ASV_5729	Chloroflexi	0.0127804	9.84051e-05	ASV_10279	Actinobacteria	0.000233187	0.00461271	ASV_12725	Non-assigned	0.00565621	0.000363221					ASV_2407	Proteobacteria	0.0266432	0.0011413	ASV_3655	Verrucomicrobia	0.00242696	0.0209494	ASV_4730	Non-assigned	0.0018704	ASV_1869	Stramenopiles	0.0148122	ASV_5461	Fungi	0.00211412	ASV_4466	Rhizaria	0.00379627	ASV_4856	Alveolata
ASV_5312	Non-assigned	0.0140591	ASV_2798	Low-abundant	0.0230435	ASV_5674	Actinobacteria	0.0183349	ASV_4933	Actinobacteria	0.0228023	ASV_5732	Acidobacteria	0.0171692	0.000953334	ASV_10304	Verrucomicrobia	0.000305325	0.00620169	ASV_12740	Actinobacteria	0.00647982	0.000507075					ASV_2411	Acidobacteria	0.0182003	0.00369124	ASV_3700	Non-assigned	0.0191532	0.00145921	ASV_4732	Metazoa	0.00061522	ASV_1881	Stramenopiles	0.034677	ASV_5462	Rhizaria	0.00199713	ASV_4467	Rhizaria	0.00400614	ASV_4858	Rhizaria
ASV_5319	Acidobacteria	0.0106298	ASV_2800	Proteobacteria	0.0310811	ASV_5694	Actinobacteria	0.025197	ASV_4935	Acidobacteria	0.0239597	ASV_5733	Proteobacteria	0.000185632	0.000749504	ASV_10306	Actinobacteria	0.0011108	0.00558061	ASV_12751	Non-assigned	0.000457987	0.00360675					ASV_2415	Bacteroidetes	0.0136901	0.00435865	ASV_3704	Actinobacteria	0.000426656	0.02969	ASV_4847	Non-assigned	0.00653973	ASV_1883	Alveolata	0.0160246	ASV_5463	Stramenopiles	0.00110202	ASV_4468	Rhizaria	0.00344206	ASV_4860	Alveolata
ASV_5327	Bacteroidetes	0.0160828	ASV_2829	Chloroflexi	0.000115567	ASV_5695	Actinobacteria	0.0213715	ASV_4937	Non-assigned	0.0151576	ASV_5770	Acidobacteria	0.00530898	0.015708	ASV_10313	Proteobacteria	0.00316704	0.00541325	ASV_12786	Gemmatimonadetes	0.000725289	0.00252903					ASV_2438	Acidobacteria	0.0211639	0.00504047	ASV_3707	Chloroflexi	0.000265317	0.0376749	ASV_4852	Stramenopiles	0.00658111	ASV_1894	Alveolata	0.000826858	ASV_5464	Alveolata	0.0040556	ASV_4558	Rhizaria	0.00392848	ASV_4869	Low-abundant
ASV_5329	Bacteroidetes	0.0159444	ASV_2832	Proteobacteria	0.0250966	ASV_5738	Firmicutes	0.000625496	ASV_4939	Non-assigned	0.0130998	ASV_5772	Non-assigned	0.000353932	0.013945	ASV_10348	Actinobacteria	0.00338274	0.00798543	ASV_12789	Gemmatimonadetes	0.00310936	0.000642459					ASV_2440	Non-assigned	0.0220225	0.003374	ASV_3764	Non-assigned	0.0214224	0.0027721	ASV_4863	Rhizaria	0.00326509	ASV_1895	Fungi	0.01359	ASV_5468	Fungi	0.00210292	ASV_4559	Low-abundant	0.00166666	ASV_4876	Rhizaria
ASV_5432	Non-assigned	0.0197657	ASV_2834	Acidobacteria	0.0157728	ASV_5795	Chloroflexi	0.0150453	ASV_4940	Acidobacteria	0.0178092	ASV_5835	Acidobacteria	0.0606836	0.000870046	ASV_10353	Non-assigned	0.000148065	0.00517431	ASV_12790	Bacteroidetes	0.00953012	0.00200608					ASV_2441	Acidobacteria	0.0173699	0.00828454	ASV_3769	Acidobacteria	0.00192368	0.0171653	ASV_4864	Rhizaria	0.00288016	ASV_1896	Non-assigned	0.0148421	ASV_5469	Non-assigned	0.00177065	ASV_4560	Non-assigned	0.00284208	ASV_4905	Alveolata
ASV_5434	Non-assigned	0.0229657	ASV_2837	Bacteroidetes	0.0404401	ASV_5796	Non-assigned	0.0100592	ASV_5028	Actinobacteria	0.00279367	ASV_5841	Non-assigned	0.0164817	0.000406311	ASV_10354	Actinobacteria	0.00913917	0.00897177	ASV_12829	Non-assigned	0.00638286	0.000954384					ASV_2459	Non-assigned	0.0253316	0.00114183	ASV_3773	Acidobacteria	0.00106127	0.0212965	ASV_4866	Alveolata	0.00226827	ASV_1907	Rhizaria	0.000180751	ASV_5471	Rhizaria	0.00628001	ASV_4562	Chloroplastida	0.00340581	ASV_4920	Non-assigned
ASV_5435	WPS-2	0.0150293	ASV_2856	Acidobacteria	0.0133573	ASV_5800	Chloroflexi	0.0101659	ASV_5033	Non-assigned	0.000742108	ASV_5843	Actinobacteria	0.00312127	0.0190036	ASV_10357	Non-assigned	0.00588286	0.00418782	ASV_12848	Acidobacteria	0.00315756	0.000694345					ASV_2464	Actinobacteria	0.0241977	0.000182234	ASV_3776	Acidobacteria	0.000786633	0.0182078	ASV_4868	Rhizaria	0.00342853	ASV_1909	Alveolata	0.00913687	ASV_5473	Metazoa	0.00741454	ASV_4563	Non-assigned	0.00309849	ASV_4921	Alveolata
ASV_5436	Non-assigned	0.0194618	ASV_2861	Chloroflexi	0.0206195	ASV_5802	Acidobacteria	0.0121654	ASV_5049	Chloroflexi	0.0281422	ASV_5849	Verrucomicrobia	0.0186255	0.0072407	ASV_10440	Verrucomicrobia	0.00276352	0.00925946	ASV_12851	Proteobacteria	0.00256552	0.000247475					ASV_2489	Acidobacteria	0.0103887	0.0216367	ASV_3779	Actinobacteria	0.032385	0.0020627	ASV_4875	Metazoa	0.00146295	ASV_1919	Rhizaria	0.0159852	ASV_5476	Non-assigned	0.00322568	ASV_4564	Stramenopiles	0.00336718	ASV_4925	Fungi
ASV_5437	Actinobacteria	0.000564111	ASV_2864	Non-assigned	0.0247805	ASV_5804	Acidobacteria	0.0108961	ASV_5053	Chloroflexi	0.0143763	ASV_5853	Proteobacteria	0.0198873	0.000594813	ASV_10443	Actinobacteria	0.0143123	0.000281686	ASV_13314	Chloroflexi	0.000233187	0.00691496					ASV_2490	Acidobacteria	0.0207082	0.00697097	ASV_3801	Low-abundant	0.000648968	0.000206477	ASV_4885	Amoebozoa	0.000907208	ASV_1920	Stramenopiles	0.0177762	ASV_5477	Stramenopiles	0.00263807	ASV_4658	Rhizaria	0.000395439	ASV_4927	Rhizaria
ASV_5438	Chloroflexi	0.0251779	ASV_2867	Verrucomicrobia	0.0216072	ASV_5807	Proteobacteria	0.0116505	ASV_5054	Non-assigned	0.00797491	ASV_5854	Acidobacteria	0.0195795	0.000781006	ASV_10445	Proteobacteria	0.0134566	0.00164244	ASV_13375	Verrucomicrobia	0.000692227	0.00296613					ASV_2492	Saccharibacteria	0.0333095	0.000225683	ASV_3805	Chloroflexi	0.0005792	0.00398554	ASV_4982	Alveolata	0.0068738	ASV_1921	Alveolata	0.0161666	ASV_5479	Chloroplastida	0.00321267	ASV_4668	Chloroplastida	0.0261052	ASV_4934	Rhizaria
ASV_5441	Chloroflexi	0.0464519	ASV_2868	Proteobacteria	0.0180029	ASV_5861	Acidobacteria	0.00900378	ASV_5081	Actinobacteria	0.000285326	ASV_5856	Acidobacteria	0.0196581	8.36092e-05	ASV_10448	Non-assigned	0.00680973	0.00123028	ASV_13382	Non-assigned	0.000986738	0.00156969					ASV_2493	Acidobacteria	0.00685508	0.0187044	ASV_3840	Chloroflexi	0.028438	0.000596461	ASV_4984	Alveolata	0.00962332	ASV_1922	Alveolata	0.0282009	ASV_5480	Non-assigned	0.00260983	ASV_4669	Stramenopiles	0.000570373	ASV_4988	Metazoa
ASV_5442	WPS-2	0.0261947	ASV_2871	Non-assigned	0.0358827	ASV_5865	Proteobacteria	0.00073301	ASV_5153	Acidobacteria	0.0164959	ASV_5857	Proteobacteria	0.00672471	0.00625286	ASV_10460	Non-assigned	0.00830101	0.000340177	ASV_13409	Verrucomicrobia	0.00517563	0.000364804					ASV_2497	Bacteroidetes	0.037267	0.00187583	ASV_3841	Acidobacteria	0.000206752	0.022231	ASV_4986	Non-assigned	0.0143715	ASV_1930	Chloroplastida	0.000590851	ASV_5482	Metazoa	0.00306198	ASV_4670	Non-assigned	0.001183	ASV_4993	Alveolata
ASV_5447	Non-assigned	0.0137368	ASV_2900	Verrucomicrobia	0.000974512	ASV_5878	Proteobacteria	0.0124262	ASV_5156	Gemmatimonadetes	0.0113993	ASV_5860	Acidobacteria	0.000197348	0.00618708	ASV_10471	Proteobacteria	0.00775213	0.00110224	ASV_13411	Saccharibacteria	0.00918294	0.00029413					ASV_2524	Non-assigned	0.0163396	0.000204485	ASV_3868	Non-assigned	0.00217164	0.022663	ASV_4989	Metazoa	0.00799302	ASV_1933	Fungi	0.0185563	ASV_5516	Amoebozoa	0.00843002	ASV_4672	Non-assigned	0.00111962	ASV_5004	Rhizaria
ASV_5451	Cyanobacteria	0.016382	ASV_2905	Low-abundant	0.000577837	ASV_5924	Actinobacteria	0.0121608	ASV_5157	Acidobacteria	0.00953667	ASV_5862	Proteobacteria	0.00215474	0.00131199	ASV_10497	Non-assigned	0.00689536	0.000174544	ASV_13420	Acidobacteria	0.00555222	0.000196211					ASV_2527	Acidobacteria	0.0208202	0.000700201	ASV_3883	Non-assigned	0.0280972	0.000182402	ASV_4990	Alveolata	0.00329723	ASV_1943	Metazoa	0.0172728	ASV_5517	Rhizaria	0.000832008	ASV_4674	Rhizaria	0.00103343	ASV_5016	Rhizaria
ASV_5452	Saccharibacteria	0.026746	ASV_2909	Bacteroidetes	0.0248335	ASV_5928	Proteobacteria	0.0143299	ASV_5199	Cyanobacteria	0.00331826	ASV_5886	Non-assigned	0.000552425	0.011334	ASV_10511	Non-assigned	0.0058928	0.000162728	ASV_13422	Gemmatimonadetes	0.0043514	0.000577224					ASV_2534	Cyanobacteria	0.000635962	0.0139622	ASV_3884	Non-assigned	0.00314665	0.0183131	ASV_4995	Rhizaria	0.00553189	ASV_1948	Alveolata	0.0153096	ASV_5518	Fungi	0.000795833	ASV_4675	Stramenopiles	0.00568245	ASV_5059	Fungi
ASV_5453	Chloroflexi	0.0124117	ASV_2911	Bacteroidetes	0.0175364	ASV_5929	Non-assigned	0.00864668	ASV_5204	Proteobacteria	0.00753026	ASV_5888	Proteobacteria	0.000552425	0.0103476	ASV_10724	Proteobacteria	0.00154739	0.00094968	ASV_13432	Chloroflexi	0.0127497	0.000454745					ASV_2556	Proteobacteria	0.00144893	0.000121074	ASV_3885	Non-assigned	0.0174555	0.000238477	ASV_4996	Rhizaria	0.00406547	ASV_1950	Alveolata	0.0170157	ASV_5519	Rhizaria	0.0012661	ASV_4676	Alveolata	0.00611788	ASV_5085	Alveolata
ASV_5461	Non-assigned	0.0245829	ASV_2912	Verrucomicrobia	0.000105299	ASV_5934	Acidobacteria	0.0143739	ASV_5210	Verrucomicrobia	0.000461326	ASV_5909	Proteobacteria	0.0043096	0.00700752	ASV_10725	Acidobacteria	0.00276874	0.000111525	ASV_13452	Bacteroidetes	0.00222077	0.000401216					ASV_2559	Acidobacteria	0.0245827	0.00101829	ASV_3886	Acidobacteria	0.0200793	0.000728937	ASV_4999	Rhizaria	0.00258456	ASV_1965	Metazoa	0.0115209	ASV_5697	Alveolata	0.00222402	ASV_4677	Chloroplastida	0.00441432	ASV_5089	Fungi
ASV_5463	Proteobacteria	0.0236867	ASV_2917	Verrucomicrobia	0.0386423	ASV_5935	Verrucomicrobia	0.0161647	ASV_5269	Acidobacteria	0.0249911	ASV_5972	Acidobacteria	0.040035	0.000655996	ASV_10729	Proteobacteria	0.00213792	0.000125099	ASV_13467	Non-assigned	0.00453835	0.000364469					ASV_2562	Non-assigned	0.0257838	0.00807715	ASV_3887	Acidobacteria	0.00895136	0.00184355	ASV_5001	Non-assigned	0.00295609	ASV_1966	Alveolata	0.0135416	ASV_5698	Non-assigned	0.00448868	ASV_4678	Non-assigned	0.00438094	ASV_5157	Amoebozoa
ASV_5464	Acidobacteria	0.0244597	ASV_2943	Non-assigned	0.0223491	ASV_5944	Non-assigned	0.0154628	ASV_5277	Non-assigned	0.0189846	ASV_5974	Verrucomicrobia	0.0221021	0.00019291	ASV_10750	Actinobacteria	0.000235172	0.00681119	ASV_13468	Verrucomicrobia	0.0036729	0.00042962					ASV_2563	Proteobacteria	0.0160482	0.00329664	ASV_3888	Acidobacteria	0.0158142	0.00937491	ASV_5002	Rhizaria	0.00184619	ASV_1969	Alveolata	0.0145037	ASV_5700	Fungi	0.00164466	ASV_4681	Stramenopiles	0.00641664	ASV_5180	Amoebozoa
ASV_5471	Acidobacteria	0.0260752	ASV_2944	Acidobacteria	0.0209617	ASV_5945	Non-assigned	0.0103196	ASV_5280	Acidobacteria	0.0126774	ASV_5980	Proteobacteria	0.0292863	0.000462706	ASV_10754	Saccharibacteria	0.00321157	0.0087107	ASV_13490	Saccharibacteria	0.00389709	0.000645735					ASV_2590	Proteobacteria	0.0233556	0.000196211	ASV_3890	Actinobacteria	0.0257813	0.0020386	ASV_5003	Rhizaria	0.00177576	ASV_1983	Alveolata	0.0200068	ASV_5702	Alveolata	0.00221854	ASV_4685	Non-assigned	0.00295806	ASV_5181	Rhizaria
ASV_5473	Saccharibacteria	0.0148011	ASV_2948	Cyanobacteria	0.0204563	ASV_5946	Acidobacteria	0.00943821	ASV_5282	Acidobacteria	0.0128316	ASV_5982	Non-assigned	0.0184022	0.00401822	ASV_10758	WPS-2	0.00689015	0.00403478	ASV_13502	Bacteroidetes	0.00551629	0.000144294					ASV_2591	Actinobacteria	0.0235316	0.00140895	ASV_3892	Verrucomicrobia	0.0300288	0.00952153	ASV_5007	Fungi	0.00190809	ASV_1984	Alveolata	0.0183714	ASV_5705	Non-assigned	0.0020179	ASV_4686	Non-assigned	0.00498094	ASV_5182	Low-abundant
ASV_5563	Bacteroidetes	0.0307087	ASV_2950	Proteobacteria	0.0179543	ASV_6084	Non-assigned	0.0105592	ASV_5283	Non-assigned	0.0100198	ASV_5988	Proteobacteria	0.0122306	0.00134561	ASV_10919	Non-assigned	0.0205196	0.00017724	ASV_13527	Gemmatimonadetes	0.00953351	0.000902731					ASV_2592	Non-assigned	0.040813	0.000546236	ASV_3896	Actinobacteria	0.00185722	0.0266734	ASV_5009	Fungi	0.00256901	ASV_1985	Non-assigned	0.0165492	ASV_5706	Fungi	0.00247935	ASV_4687	Amoebozoa	0.00300917	ASV_5198	Fungi
ASV_5564	Saccharibacteria	0.0193396	ASV_2951	Non-assigned	0.032765	ASV_6087	Non-assigned	0.00991338	ASV_5340	Acidobacteria	0.00440026	ASV_5990	Actinobacteria	0.0157242	0.000187645	ASV_10925	Non-assigned	0.0005238	0.00178184	ASV_13533	Non-assigned	0.0027561	0.00109341					ASV_2595	Low-abundant	0.023535	0.000820222	ASV_3897	Actinobacteria	0.000162728	0.0248615	ASV_5010	Non-assigned	0.0023228	ASV_1986	Rhizaria	0.00755573	ASV_5707	Stramenopiles	0.00221788	ASV_4791	Chloroplastida	9.35667e-05	ASV_5205	Alveolata
ASV_5565	Non-assigned	0.0149882	ASV_2972	Cyanobacteria	0.0195091	ASV_6088	Proteobacteria	0.00991136	ASV_5411	Chloroflexi	0.0275244	ASV_6003	Non-assigned	0.0250737	0.000516923	ASV_10927	Actinobacteria	0.000427377	0.00588562	ASV_13625	Proteobacteria	0.000233187	0.000182234					ASV_2606	Acidobacteria	8.36092e-05	0.0163836	ASV_3900	Actinobacteria	0.0256334	0.00292936	ASV_5013	Non-assigned	0.00183315	ASV_1988	Alveolata	0.0130816	ASV_5709	Metazoa	0.000881664	ASV_4813	Metazoa	0.00453183	ASV_5215	Non-assigned
ASV_5576	Non-assigned	0.0106864	ASV_2976	Proteobacteria	0.0174431	ASV_6090	Non-assigned	0.00812504	ASV_5413	Actinobacteria	0.0189914	ASV_6004	Saccharibacteria	0.0156485	0.00054921	ASV_10931	Actinobacteria	0.00106157	0.00409726	ASV_14090	Acidobacteria	0.00261629	0.00364191					ASV_2620	Cyanobacteria	0.00367034	0.00163588	ASV_3970	Actinobacteria	0.0117487	0.00825679	ASV_5015	Chloroplastida	0.00350925	ASV_1998	Rhizaria	0.00124036	ASV_5710	Metazoa	0.000987464	ASV_4814	Stramenopiles	0.00302716	ASV_5248	Fungi
ASV_5580	Low-abundant	0.0158679	ASV_2977	Bacteroidetes	0.000355836	ASV_6102	Acidobacteria	0.00030267	ASV_5415	Bacteroidetes	0.0239262	ASV_6033	Non-assigned	0.00637078	0.00996205	ASV_10938	Non-assigned	0.00978413	0.0003012	ASV_14100	Acidobacteria	0.000725233	0.00509146					ASV_2651	Bacteroidetes	0.000261758	0.000200608	ASV_3972	Actinobacteria	0.0314645	0.00094562	ASV_5158	Rhizaria	0.00504105	ASV_2010	Non-assigned	0.0215485	ASV_5713	Stramenopiles	0.00101945	ASV_4815	Non-assigned	0.00331649	ASV_5251	Stramenopiles
ASV_5584	Saccharibacteria	0.00968314	ASV_2978	Acidobacteria	0.0318259	ASV_6105	Proteobacteria	0.0152459	ASV_5417	Non-assigned	0.0120371	ASV_6037	Verrucomicrobia	0.000197348	0.0129137	ASV_10945	Acidobacteria	0.00169545	0.00469077	ASV_14104	Actinobacteria	0.000497463	0.00461399					ASV_2654	Acidobacteria	0.0218849	0.00548503	ASV_3973	Actinobacteria	0.0171923	0.00476954	ASV_5159	Rhizaria	0.00518296	ASV_2012	Alveolata	0.00892872	ASV_5714	Non-assigned	0.00398904	ASV_4816	Stramenopiles	0.00437225	ASV_5256	Fungi
ASV_5587	Non-assigned	0.0116971	ASV_2980	Cyanobacteria	0.0163095	ASV_6129	Proteobacteria	0.00017724	ASV_5419	Proteobacteria	0.0200321	ASV_6053	Proteobacteria	0.00217082	0.00793009	ASV_10954	Proteobacteria	0.00534885	0.000984814	ASV_14140	Non-assigned	0.000235172	0.00357779					ASV_2656	Cyanobacteria	0.0158327	0.0066757	ASV_3975	Actinobacteria	0.0175194	0.000544757	ASV_5160	Non-assigned	0.00529943	ASV_2033	Alveolata	0.0242152	ASV_5718	Fungi	0.00335257	ASV_4817	Non-assigned	0.00471319	ASV_5317	Low-abundant
ASV_5588	Bacteroidetes	0.0226494	ASV_2981	Cyanobacteria	0.0254361	ASV_6172	Bacteroidetes	0.000573516	ASV_5420	Actinobacteria	0.00978939	ASV_6060	Saccharibacteria	0.000235172	0.00544032	ASV_10962	Saccharibacteria	0.00614061	0.000429956	ASV_14181	Actinobacteria	0.000172384	0.012323					ASV_2680	Acidobacteria	0.00740136	0.002296	ASV_3976	Actinobacteria	0.0127707	0.000729607	ASV_5164	Alveolata	0.00237091	ASV_2037	Non-assigned	0.0234501	ASV_5719	Metazoa	0.00448716	ASV_4819	Stramenopiles	0.00227436	ASV_5325	Low-abundant
ASV_5589	Bacteroidetes	0.0287261	ASV_2984	Proteobacteria	0.012762	ASV_6238	Actinobacteria	0.00175139	ASV_5422	Acidobacteria	0.00791721	ASV_6132	Verrucomicrobia	0.0125707	0.0023196	ASV_10965	Actinobacteria	0.00188056	0.00270173	ASV_14218	Non-assigned	0.0157758	0.000481844					ASV_2682	Acidobacteria	0.0231928	0.00159083	ASV_4043	Verrucomicrobia	0.011368	0.0118534	ASV_5169	Metazoa	0.0109237	ASV_2038	Stramenopiles	0.0105901	ASV_5722	Stramenopiles	0.00346184	ASV_4820	Stramenopiles	0.00158854	ASV_5326	Amoebozoa
ASV_5590	Chloroflexi	0.0186214	ASV_3027	Cyanobacteria	0.0235076	ASV_6239	Saccharibacteria	0.0141381	ASV_5423	Non-assigned	0.0255655	ASV_6153	Acidobacteria	0.00504836	0.0073435	ASV_10969	Acidobacteria	0.00513647	0.000413503	ASV_14241	Non-assigned	0.00346282	0.000432883					ASV_2683	Chloroflexi	0.0130571	0.0217538	ASV_4047	Actinobacteria	0.0231077	0.00126883	ASV_5171	Alveolata	0.00161526	ASV_2039	Stramenopiles	0.0160088	ASV_5723	Metazoa	0.0020771	ASV_4822	Non-assigned	0.00509769	ASV_5329	Fungi
ASV_5595	Actinobacteria	0.0010618	ASV_3028	Proteobacteria	0.0234951	ASV_6241	Chloroflexi	0.0108572	ASV_5425	Cyanobacteria	0.0127127	ASV_6154	Acidobacteria	0.0207194	0.00040999	ASV_10989	Saccharibacteria	0.00406162	0.000563372	ASV_14252	Acidobacteria	0.00415523	0.00035256					ASV_2687	Acidobacteria	0.0296706	0.000847515	ASV_4086	Verrucomicrobia	0.0149732	0.00473135	ASV_5173	Fungi	0.00234209	ASV_2044	Metazoa	0.024553	ASV_5756	Stramenopiles	0.00455631	ASV_4824	Stramenopiles	0.00303185	ASV_5340	Alveolata
ASV_5702	Acidobacteria	0.0301855	ASV_3029	Bacteroidetes	0.0150577	ASV_6242	Proteobacteria	0.00871498	ASV_5474	Bacteroidetes	0.00179839	ASV_6161	Chloroflexi	0.0251505	0.000276913	ASV_10997	Acidobacteria	0.00303873	0.00520729	ASV_14262	Actinobacteria	0.000383224	0.00306707					ASV_2723	Acidobacteria	0.0285709	0.00189187	ASV_4121	Verrucomicrobia	0.0237559	0.000728937	ASV_5174	Rhizaria	0.00290653	ASV_2045	Stramenopiles	0.0192707	ASV_5757	Alveolata	0.00122992	ASV_4825	Rhizaria	0.00367953	ASV_5341	Rhizaria
ASV_5704	Proteobacteria	0.0205483	ASV_3034	Acidobacteria	0.0134611	ASV_6247	Acidobacteria	0.0173647	ASV_5487	Acidobacteria	0.0186173	ASV_6163	Proteobacteria	0.00208646	0.0126456	ASV_11019	Gemmatimonadetes	0.00496799	0.0016089	ASV_14276	WPS-2	0.00362195	0.00111364					ASV_2724	Acidobacteria	0.00256308	0.03333	ASV_4125	WPS-2	0.0158144	0.00317304	ASV_5175	Non-assigned	0.00169521	ASV_2047	Alveolata	0.0318369	ASV_5758	Rhizaria	0.00173636	ASV_4826	Non-assigned	0.0027505	ASV_5345	Rhizaria
ASV_5707	Acidobacteria	0.0248209	ASV_3054	Cyanobacteria	0.0129788	ASV_6260	Acidobacteria	0.0116528	ASV_5539	Non-assigned	0.0230978	ASV_6194	Proteobacteria	0.00125188	0.0102969	ASV_11020	Proteobacteria	0.00694146	0.000215364	ASV_14290	Non-assigned	0.00246126	0.000132511					ASV_2725	Cyanobacteria	0.0225739	0.00279947	ASV_4127	Non-assigned	0.0107744	0.0131275	ASV_5177	Fungi	0.00176262	ASV_2048	Non-assigned	0.0139877	ASV_5759	Non-assigned	0.00151932	ASV_4827	Fungi	0.00372552	ASV_5353	Non-assigned
ASV_5709	Acidobacteria	0.0220595	ASV_3064	Cyanobacteria	0.0301649	ASV_6261	Non-assigned	0.0108058	ASV_5540	Actinobacteria	0.0191813	ASV_6205	Acidobacteria	0.00138143	0.00537345	ASV_11254	Non-assigned	0.000429664	0.00396306	ASV_14304	Saccharibacteria	0.00479847	0.000144294					ASV_2741	Chloroflexi	0.0010958	0.025947	ASV_4135	Non-assigned	0.0137965	0.0099216	ASV_5179	Metazoa	0.00151479	ASV_2064	Stramenopiles	0.00421861	ASV_5760	Rhizaria	0.00110983	ASV_4829	Fungi	0.00239359	ASV_5358	Alveolata
ASV_5710	Acidobacteria	0.0173858	ASV_3066	Cyanobacteria	0.0230136	ASV_6282	Acidobacteria	0.0185722	ASV_5544	Non-assigned	0.0241297	ASV_6210	Actinobacteria	0.000870347	0.0165343	ASV_11267	Verrucomicrobia	0.00427455	0.00553418	ASV_14309	Non-assigned	0.00417458	0.00171848					ASV_2759	Actinobacteria	0.0238293	0.00735775	ASV_4136	Non-assigned	0.0307537	0.00157781	ASV_5183	Amoebozoa	0.00271339	ASV_2067	Rhizaria	0.0106852	ASV_5952	Chloroplastida	0.00128969	ASV_4831	Amoebozoa	0.00374274	ASV_5407	Rhizaria
ASV_5711	Non-assigned	0.0222236	ASV_3068	Non-assigned	0.0306855	ASV_6283	Actinobacteria	0.0151231	ASV_5545	Actinobacteria	0.0223448	ASV_6214	Verrucomicrobia	0.000634884	0.0170068	ASV_11268	Proteobacteria	0.00116046	0.00985966	ASV_14354	Non-assigned	0.00220319	0.00180547					ASV_2761	Chloroflexi	0.0218014	0.000484294	ASV_4173	Acidobacteria	0.0078164	0.00256752	ASV_5184	Metazoa	0.00232498	ASV_2068	Stramenopiles	0.0273	ASV_5956	Fungi	0.0013832	ASV_4832	Amoebozoa	0.00545357	ASV_5413	Rhizaria
ASV_5713	WPS-2	0.0177878	ASV_3091	Cyanobacteria	0.021674	ASV_6284	Chloroflexi	0.0161629	ASV_5547	Non-assigned	0.0211903	ASV_6216	Saccharibacteria	0.00222384	0.0123008	ASV_11273	Bacteroidetes	0.000235172	0.00269126	ASV_14371	Acidobacteria	0.0123939	0.000170393					ASV_2778	Acidobacteria	0.00196799	0.0374253	ASV_4206	Acidobacteria	0.0205638	0.00253786	ASV_5187	Rhizaria	6.81747e-05	ASV_2070	Metazoa	0.0179369	ASV_5958	Rhizaria	0.0012117	ASV_4833	Rhizaria	0.00366707	ASV_5432	Rhizaria
ASV_5715	Saccharibacteria	0.01456	ASV_3092	Actinobacteria	0.0160054	ASV_6404	WPS-2	0.0126209	ASV_5548	Non-assigned	0.00830749	ASV_6218	Proteobacteria	0.000208646	0.0145854	ASV_11278	Actinobacteria	0.00092816	0.00590328	ASV_14393	Actinobacteria	0.00346852	0.000282908					ASV_2799	Acidobacteria	0.0304173	0.000282908	ASV_4207	Non-assigned	0.00808235	0.00740838	ASV_5265	Chloroplastida	0.000170137	ASV_2077	Alveolata	0.00973993	ASV_5959	Non-assigned	0.00215875	ASV_4834	Stramenopiles	0.00454298	ASV_5448	Alveolata
ASV_5726	Acidobacteria	0.0161327	ASV_3093	Non-assigned	0.0185072	ASV_6405	Non-assigned	0.00968339	ASV_5552	Actinobacteria	0.0126474	ASV_6219	Verrucomicrobia	0.0020045	0.0158036	ASV_11295	Acidobacteria	0.000394695	0.00544806	ASV_14396	Proteobacteria	0.00320719	0.0032144					ASV_2830	Acidobacteria	0.0170932	0.0135858	ASV_4213	Proteobacteria	0.00862014	0.0106071	ASV_5320	Chloroplastida	0.00669704	ASV_2078	Alveolata	0.0159914	ASV_5962	Non-assigned	0.00339509	ASV_4835	Metazoa	0.00351605	ASV_5534	Alveolata
ASV_5728	Proteobacteria	0.013562	ASV_3094	Bacteroidetes	0.0117854	ASV_6409	Non-assigned	0.0122028	ASV_5553	Actinobacteria	0.0140461	ASV_6224	Saccharibacteria	0.000705517	0.0104576	ASV_11310	Acidobacteria	0.000986426	0.00865641	ASV_14406	Proteobacteria	0.00308733	0.00107916					ASV_2857	Non-assigned	7.73453e-05	0.000181586	ASV_4215	Saccharibacteria	0.0230412	0.0074669	ASV_5324	Non-assigned	0.0044935	ASV_2079	Alveolata	0.0234409	ASV_5963	Stramenopiles	0.00156271	ASV_4880	Rhizaria	0.000211816	ASV_5547	Non-assigned
ASV_5789	Acidobacteria	0.000353932	ASV_3099	Non-assigned	0.0271053	ASV_6411	Non-assigned	0.00941671	ASV_5555	Acidobacteria	0.0102051	ASV_6234	Bacteroidetes	0.000172384	0.00932164	ASV_11434	Acidobacteria	0.00207663	0.0040919	ASV_14421	Non-assigned	0.00772934	9.81054e-05					ASV_2863	Non-assigned	0.0132129	0.0128708	ASV_4216	Proteobacteria	0.00516165	0.0229228	ASV_5327	Alveolata	0.00539844	ASV_2080	Stramenopiles	0.0122682	ASV_5965	Metazoa	0.00461041	ASV_4958	Non-assigned	0.00417371	ASV_5548	Alveolata
ASV_5838	Non-assigned	0.0193858	ASV_3124	Actinobacteria	0.0200585	ASV_6413	Acidobacteria	0.00698174	ASV_5556	Non-assigned	0.0125917	ASV_6300	Verrucomicrobia	0.0135963	0.000191325	ASV_11436	Actinobacteria	0.0128466	0.00238785	ASV_14434	Actinobacteria	0.00394695	0.000282908					ASV_2866	Proteobacteria	0.0160742	0.00122691	ASV_4220	Non-assigned	0.00560439	0.0173446	ASV_5330	Fungi	0.00323497	ASV_2081	Metazoa	0.0318183	ASV_5966	Fungi	0.00345809	ASV_4960	Alveolata	0.0042106	ASV_5554	Fungi
ASV_5839	Chloroflexi	0.0167989	ASV_3128	Acidobacteria	0.0206243	ASV_6415	Non-assigned	0.0101322	ASV_5557	Actinobacteria	0.00863327	ASV_6320	Proteobacteria	0.00953231	0.00240532	ASV_11445	Non-assigned	0.005077	0.00117329	ASV_14494	Proteobacteria	0.000152662	0.00304044					ASV_2870	Actinobacteria	0.0213139	0.000414875	ASV_4221	Non-assigned	0.0006804	0.0144125	ASV_5331	Alveolata	0.00292155	ASV_2082	Stramenopiles	0.0178231	ASV_5967	Rhizaria	0.00255652	ASV_4961	Chloroplastida	0.00318449	ASV_5560	Fungi
ASV_5844	Acidobacteria	0.0148622	ASV_3129	Non-assigned	0.021949	ASV_6427	Acidobacteria	0.00946111	ASV_5600	Actinobacteria	0.00557679	ASV_6321	Saccharibacteria	0.000828638	0.00637745	ASV_11448	Non-assigned	0.00564111	0.000352428	ASV_14837	Actinobacteria	0.000282056	0.000285326					ASV_2878	Acidobacteria	0.000155438	0.046241	ASV_4225	Actinobacteria	0.0309563	0.00104295	ASV_5336	Rhizaria	0.00213561	ASV_2083	Alveolata	0.0114535	ASV_5969	Rhizaria	0.00300022	ASV_4962	Alveolata	0.00319336	ASV_5564	Rhizaria
ASV_5845	Proteobacteria	0.010381	ASV_3131	Proteobacteria	0.0195644	ASV_6432	Actinobacteria	0.00849802	ASV_5678	Verrucomicrobia	0.0267824	ASV_6327	Non-assigned	0.000771225	0.00750241	ASV_11452	Chloroflexi	0.0239847	0.000828343	ASV_14979	Proteobacteria	0.00482643	0.00339489					ASV_2908	Cyanobacteria	0.0291331	0.00216194	ASV_4253	Bacteroidetes	0.000454696	0.011652	ASV_5343	Rhizaria	0.00190485	ASV_2098	Chloroplastida	0.0120688	ASV_5970	Metazoa	0.00138247	ASV_4963	Stramenopiles	0.0024182	ASV_5567	Rhizaria
ASV_5855	Verrucomicrobia	0.0198592	ASV_3132	Verrucomicrobia	0.0182412	ASV_6433	Acidobacteria	0.00786239	ASV_5679	Non-assigned	0.0160607	ASV_6331	Proteobacteria	0.000197348	0.000925412	ASV_11458	Acidobacteria	0.00644496	0.000118335	ASV_14998	Low-abundant	0.00142068	0.00898994					ASV_2916	Non-assigned	0.0271932	0.000331395	ASV_4280	Chloroflexi	0.0108939	0.00695496	ASV_5344	Amoebozoa	0.00304067	ASV_2108	Rhizaria	0.00267571	ASV_5971	Non-assigned	0.00197819	ASV_4964	Metazoa	0.000971747	ASV_5572	Rhizaria
ASV_5859	Non-assigned	0.0153931	ASV_3133	Acidobacteria	0.0207535	ASV_6434	Acidobacteria	0.0187366	ASV_5680	Non-assigned	0.0155666	ASV_6335	Proteobacteria	0.000145058	0.00154917	ASV_11460	Proteobacteria	0.00349231	0.000328271	ASV_15032	Proteobacteria	0.000276213	0.00216145					ASV_2920	Acidobacteria	0.000493111	0.00208494	ASV_4283	Proteobacteria	0.00993684	0.00963967	ASV_5346	Fungi	0.00184969	ASV_2109	Non-assigned	0.0109391	ASV_5994	Amoebozoa	0.0100019	ASV_4966	Non-assigned	0.00384389	ASV_5573	Rhizaria
ASV_5968	Saccharibacteria	0.0238079	ASV_3135	Bacteroidetes	0.0119759	ASV_6464	Non-assigned	0.0148577	ASV_5681	Acidobacteria	0.0140589	ASV_6393	Saccharibacteria	0.000353932	0.0115195	ASV_11481	Saccharibacteria	0.00422333	0.00165401	ASV_15058	Acidobacteria	0.00365214	0.00148485					ASV_2938	Proteobacteria	0.00760575	0.0086779	ASV_4285	Actinobacteria	0.0149591	0.00400355	ASV_5348	Stramenopiles	0.00201804	ASV_2110	Non-assigned	0.0102046	ASV_5995	Rhizaria	0.000868182	ASV_4967	Stramenopiles	0.00348643	ASV_5581	Alveolata
ASV_5979	Acidobacteria	0.0398107	ASV_3139	Acidobacteria	0.0247045	ASV_6465	Non-assigned	0.0161629	ASV_5683	Non-assigned	0.0103296	ASV_6398	Non-assigned	0.000148065	0.000155438	ASV_11501	Non-assigned	0.00308597	0.000974735	ASV_15065	Non-assigned	0.000577716	0.00187432					ASV_2939	Proteobacteria	0.0156757	0.00278456	ASV_4286	Non-assigned	0.00627639	0.00637487	ASV_5349	Stramenopiles	0.00139882	ASV_2112	Alveolata	0.0130024	ASV_5996	Amoebozoa	0.00094053	ASV_4972	Non-assigned	0.0019593	ASV_5583	Rhizaria
ASV_5992	Saccharibacteria	0.00793845	ASV_3191	Proteobacteria	0.0182118	ASV_6578	Non-assigned	0.00139206	ASV_5685	Gemmatimonadetes	0.0116655	ASV_6469	Non-assigned	0.0612605	0.000581859	ASV_11503	Proteobacteria	0.00333633	0.000454099	ASV_15072	Acidobacteria	0.00064382	0.00307817					ASV_2945	Chloroflexi	0.0229612	0.0002296	ASV_4287	Actinobacteria	0.00127838	0.0275743	ASV_5350	Metazoa	0.00149984	ASV_2129	Rhizaria	0.0124709	ASV_5997	Alveolata	0.00151932	ASV_4973	Chloroplastida	0.00315687	ASV_5584	Rhizaria
ASV_5996	Actinobacteria	0.0139434	ASV_3194	Non-assigned	0.0161107	ASV_6580	Non-assigned	0.000442557	ASV_5687	Proteobacteria	0.0254209	ASV_6476	Non-assigned	0.0153231	0.00112587	ASV_11514	Non-assigned	0.00153392	0.0025086	ASV_15125	Proteobacteria	0.00353932	0.00242147					ASV_2949	Acidobacteria	0.0222469	0.000363221	ASV_4291	Saccharibacteria	0.0196673	0.000912009	ASV_5356	Non-assigned	0.00218515	ASV_2132	Amoebozoa	0.00827924	ASV_5998	Rhizaria	0.000795833	ASV_4974	Stramenopiles	0.00758461	ASV_5585	Non-assigned
ASV_5999	Saccharibacteria	0.0156692	ASV_3195	Actinobacteria	0.0273557	ASV_6587	WPS-2	0.0129998	ASV_5688	Actinobacteria	0.0119764	ASV_6480	Saccharibacteria	0.0185767	7.33323e-05	ASV_11829	Proteobacteria	0.00191898	0.00541648	ASV_15134	Verrucomicrobia	0.00975466	0.00197884					ASV_3019	Proteobacteria	0.0115057	0.0132554	ASV_4292	Non-assigned	0.000645271	0.0214769	ASV_5357	Fungi	0.00121737	ASV_2133	Alveolata	0.0108815	ASV_5999	Rhizaria	0.000723485	ASV_4976	Rhizaria	0.0038165	ASV_5588	Rhizaria
ASV_6002	Non-assigned	0.0256878	ASV_3196	Proteobacteria	0.0127927	ASV_6590	Saccharibacteria	0.0160702	ASV_5691	Acidobacteria	0.0126088	ASV_6483	Acidobacteria	0.0103603	0.00149964	ASV_11830	Proteobacteria	0.000214832	0.00361099									ASV_3022	Proteobacteria	0.019441	0.000196211	ASV_4295	Acidobacteria	0.00309855	0.0233245	ASV_5533	Fungi	0.00778609	ASV_2155	Fungi	0.00155577	ASV_6000	Fungi	0.00166402	ASV_4977	Non-assigned	0.00293577	ASV_5590	Rhizaria
ASV_6020	Non-assigned	0.000152662	ASV_3223	Acidobacteria	0.0209646	ASV_6591	Non-assigned	0.00908724	ASV_5739	Proteobacteria	0.00606992	ASV_6491	Acidobacteria	0.00988728	0.00315273	ASV_11831	Proteobacteria	0.00120668	0.00377512									ASV_3023	Acidobacteria	0.0166875	0.00706559	ASV_4298	Non-assigned	0.00186314	0.0285798	ASV_5536	Stramenopiles	0.0115398	ASV_2173	Non-assigned	0.0061423	ASV_6001	Stramenopiles	0.0012661	ASV_5124	Stramenopiles	0.00339715	ASV_5592	Stramenopiles
ASV_6133	Non-assigned	0.0192163	ASV_3224	Proteobacteria	0.000119167	ASV_6594	Acidobacteria	0.0106281	ASV_5740	Acidobacteria	0.00494235	ASV_6496	Cyanobacteria	0.0159224	0.00183231	ASV_11860	Non-assigned	0.00192261	0.00761597									ASV_3025	Non-assigned	0.0267221	0.000285326	ASV_4299	Chloroflexi	0.000447198	0.0206862	ASV_5538	Chloroplastida	0.00847372	ASV_2183	Rhizaria	0.000303533	ASV_6002	Stramenopiles	0.00104905	ASV_5125	Stramenopiles	0.00113057	ASV_5595	Rhizaria
ASV_6136	WPS-2	0.0289911	ASV_3227	Chloroflexi	0.0264441	ASV_6595	Non-assigned	0.00569808	ASV_5792	Non-assigned	0.00226816	ASV_6498	Verrucomicrobia	0.0094601	0.00744943	ASV_11869	Acidobacteria	0.000290116	0.00363204									ASV_3026	Acidobacteria	0.000477696	0.0258844	ASV_4368	Actinobacteria	0.0032087	0.00672012	ASV_5539	Alveolata	0.0100147	ASV_2185	Chloroplastida	0.0129899	ASV_6076	Stramenopiles	0.00144375	ASV_5126	Non-assigned	0.00112199	ASV_5597	Alveolata
ASV_6139	Acidobacteria	0.0118205	ASV_3230	Non-assigned	0.0153205	ASV_6600	Non-assigned	0.018632	ASV_5810	Chloroflexi	0.0261737	ASV_6506	Low-abundant	0.016609	0.000971575	ASV_12053	Proteobacteria	0.00894308	0.000970325									ASV_3033	Non-assigned	0.0132103	0.000381013	ASV_4374	Actinobacteria	0.0158075	0.000206477	ASV_5540	Rhizaria	0.00245678	ASV_2199	Fungi	0.00890244	ASV_6205	Rhizaria	0.000325568	ASV_5128	Stramenopiles	0.00313111	ASV_5636	Fungi
ASV_6141	Non-assigned	0.0108493	ASV_3235	Non-assigned	0.0120796	ASV_6603	Non-assigned	0.00943777	ASV_5811	Actinobacteria	0.0122091	ASV_6507	Acidobacteria	0.0109809	0.00447606	ASV_12061	Non-assigned	0.00399745	0.00209453									ASV_3056	Chloroflexi	0.00204053	0.000185355	ASV_4375	Acidobacteria	0.0196106	0.00218425	ASV_5541	Rhizaria	0.00606529	ASV_2201	Non-assigned	0.00574913	ASV_6206	Metazoa	0.0010906	ASV_5129	Rhizaria	0.00366522	ASV_5646	Metazoa
ASV_6143	Saccharibacteria	0.0107903	ASV_3237	Acidobacteria	0.0218264	ASV_6604	Non-assigned	0.00837861	ASV_5814	Actinobacteria	0.0316514	ASV_6508	Proteobacteria	0.0144748	0.0022769	ASV_12066	Acidobacteria	0.00626456	0.000497798									ASV_3059	Acidobacteria	0.00400988	0.00608904	ASV_4378	Bacteroidetes	0.010775	0.00373157	ASV_5543	Non-assigned	0.00379073	ASV_2202	Alveolata	0.00863609	ASV_6207	Metazoa	0.000954105	ASV_5130	Stramenopiles	0.0035819	ASV_5655	Rhizaria
ASV_6144	Saccharibacteria	0.0154178	ASV_3238	Non-assigned	0.0283888	ASV_6605	Non-assigned	0.0143978	ASV_5817	Saccharibacteria	0.0120506	ASV_6509	Low-abundant	0.0152312	0.00110996	ASV_12069	Chloroflexi	0.00558563	0.000162728									ASV_3060	Bacteroidetes	0.00118713	0.00129834	ASV_4382	Non-assigned	0.0197323	0.000524396	ASV_5544	Fungi	0.00176773	ASV_2203	Non-assigned	0.00601973	ASV_6208	Rhizaria	0.00115108	ASV_5131	Alveolata	0.00262311	ASV_5686	Metazoa
ASV_6155	Non-assigned	0.0194948	ASV_3239	Acidobacteria	0.0139171	ASV_6606	Non-assigned	0.0105242	ASV_5818	Chloroflexi	0.0147032	ASV_6512	Low-abundant	0.00241894	0.0114214	ASV_12070	Actinobacteria	0.00695902	0.00151291									ASV_3065	Acidobacteria	0.00614278	0.0202137	ASV_4395	Non-assigned	0.00417274	0.0162457	ASV_5545	Rhizaria	0.00486354	ASV_2222	Alveolata	0.0167306	ASV_6209	Non-assigned	0.000844325	ASV_5133	Rhizaria	0.00362423	ASV_5777	Fungi
ASV_6156	Chloroflexi	0.0117089	ASV_3241	Chloroflexi	0.0129878	ASV_6634	Actinobacteria	0.0194363	ASV_5820	Non-assigned	0.0170725	ASV_6514	Non-assigned	0.010099	0.00193304	ASV_12097	Acidobacteria	0.00405553	0.000286637									ASV_3067	Low-abundant	0.0138117	0.00186581	ASV_4430	Deinococcus-Thermus	0.000191172	0.0161256	ASV_5546	Alveolata	0.00215283	ASV_2223	Alveolata	0.0101019	ASV_6211	Fungi	0.00194015	ASV_5136	Rhizaria	0.00107056	ASV_5778	Alveolata
ASV_6159	Saccharibacteria	0.0169582	ASV_3259	Acidobacteria	7.33323e-05	ASV_6635	Actinobacteria	0.0202295	ASV_5821	Chloroflexi	0.00995631	ASV_6528	Bacteroidetes	0.000828638	0.000849647	ASV_12117	Non-assigned	0.00399917	0.000265317									ASV_3072	Acidobacteria	0.000132011	0.021611	ASV_4455	Non-assigned	0.0131315	0.0122545	ASV_5549	Alveolata	0.00323516	ASV_2224	Metazoa	0.0120396	ASV_6213	Non-assigned	0.00582919	ASV_5139	Non-assigned	0.00298169	ASV_5786	Alveolata
ASV_6164	Proteobacteria	0.0290224	ASV_3277	Proteobacteria	0.0179535	ASV_6638	Bacteroidetes	0.000234658	ASV_5822	Acidobacteria	0.0200321	ASV_6534	Acidobacteria	0.00283146	0.0114731	ASV_12153	Verrucomicrobia	0.010422	0.000142219									ASV_3074	Non-assigned	0.000314962	0.000242147	ASV_4459	Non-assigned	0.00346006	0.013234	ASV_5552	Fungi	0.0035385	ASV_2237	Alveolata	0.00175414	ASV_6215	Chloroplastida	0.00123801	ASV_5140	Alveolata	0.00230739	ASV_5796	Stramenopiles
ASV_6168	Proteobacteria	0.000145058	ASV_3278	Non-assigned	0.022433	ASV_6704	Actinobacteria	0.005677	ASV_5824	Non-assigned	0.0060323	ASV_6551	Verrucomicrobia	0.000552425	0.0188486	ASV_12195	Acidobacteria	0.000172384	0.000143319									ASV_3084	Proteobacteria	0.000123746	0.000634569	ASV_4461	Non-assigned	0.0121059	0.00727602	ASV_5558	Stramenopiles	0.00484207	ASV_2240	Alveolata	0.0107555	ASV_6218	Stramenopiles	0.00481495	ASV_5141	Chloroplastida	0.00217554	ASV_5798	Rhizaria
ASV_6170	Saccharibacteria	0.000208646	ASV_3280	Non-assigned	0.0189697	ASV_6776	Non-assigned	0.0121411	ASV_5826	Acidobacteria	0.00811193	ASV_6552	Acidobacteria	0.000727803	0.0111405	ASV_12454	Proteobacteria	0.000214832	0.00304063									ASV_3088	Proteobacteria	0.0327387	0.000638706	ASV_4462	Actinobacteria	0.022394	0.000182234	ASV_5566	Non-assigned	0.00363655	ASV_2251	Stramenopiles	0.000338276	ASV_6222	Alveolata	0.00621754	ASV_5142	Non-assigned	0.0023818	ASV_5809	Rhizaria
ASV_6288	Actinobacteria	0.0175971	ASV_3281	Low-abundant	0.0146372	ASV_6778	Non-assigned	0.0121294	ASV_5827	Proteobacteria	0.000242147	ASV_6565	Acidobacteria	0.000484859	0.0137871	ASV_12461	Non-assigned	0.00188138	0.00518918									ASV_3090	Acidobacteria	0.00183849	0.0221786	ASV_4463	Non-assigned	0.00910399	0.00836907	ASV_5571	Rhizaria	0.00132733	ASV_2252	Fungi	7.69283e-05	ASV_6226	Non-assigned	0.00140905	ASV_5188	Rhizaria	8.28038e-05	ASV_5822	Rhizaria
ASV_6290	Non-assigned	0.0338933	ASV_3282	Proteobacteria	0.0140272	ASV_6781	Acidobacteria	0.00763395	ASV_5868	Acidobacteria	0.00123886	ASV_6568	Proteobacteria	0.000197348	0.0128262	ASV_12463	Actinobacteria	0.000592259	0.00361099									ASV_3096	Acidobacteria	0.0247692	0.000601825	ASV_4465	Actinobacteria	0.000227049	0.016445	ASV_5574	Rhizaria	0.00155793	ASV_2255	Fungi	0.0086387	ASV_6229	Stramenopiles	0.00271209	ASV_5285	Amoebozoa	0.00295324	ASV_5823	Low-abundant
ASV_6296	Saccharibacteria	0.0130177	ASV_3283	Non-assigned	0.0226154	ASV_6782	Acidobacteria	0.00878513	ASV_5871	Proteobacteria	0.00198864	ASV_6569	Non-assigned	0.00593159	0.0116012	ASV_12472	Actinobacteria	0.000214832	0.00692541									ASV_3097	Actinobacteria	0.027443	0.000409316	ASV_4467	Non-assigned	0.0105162	0.013851	ASV_5575	Rhizaria	0.00195407	ASV_2256	Stramenopiles	0.0150982	ASV_6276	Rhizaria	0.0048827	ASV_5286	Rhizaria	0.00273599	ASV_5825	Metazoa
ASV_6299	Acidobacteria	0.0107667	ASV_3286	Acidobacteria	0.0121283	ASV_6783	Actinobacteria	0.00644433	ASV_5952	Acidobacteria	0.0160776	ASV_6573	Acidobacteria	0.000607558	0.0088265	ASV_12523	Non-assigned	0.000235172	0.00609444									ASV_3125	Acidobacteria	0.00647409	0.0128871	ASV_4468	Saccharibacteria	0.0193192	0.000285326	ASV_5576	Rhizaria	0.00171146	ASV_2257	Stramenopiles	0.00960878	ASV_6277	Rhizaria	0.00133845	ASV_5287	Non-assigned	0.00298151	ASV_5860	Rhizaria
ASV_6307	Non-assigned	0.0153233	ASV_3287	Chloroflexi	0.0141703	ASV_6784	Non-assigned	0.0091088	ASV_5953	Verrucomicrobia	0.0162649	ASV_6577	Non-assigned	0.00241322	0.00528054	ASV_12527	Saccharibacteria	0.00286256	0.00488184									ASV_3127	Acidobacteria	0.0233496	0.00143139	ASV_4478	Actinobacteria	0.0316094	0.000358193	ASV_5577	Chloroplastida	0.00212233	ASV_2258	Stramenopiles	0.00986741	ASV_6278	Stramenopiles	0.00122992	ASV_5289	Fungi	0.00251102	ASV_5864	Alveolata
ASV_6310	Proteobacteria	0.0104881	ASV_3318	Cyanobacteria	0.0318374	ASV_6785	Proteobacteria	0.0108887	ASV_5954	Acidobacteria	0.0159047	ASV_6645	Proteobacteria	0.0230868	0.0015417	ASV_12535	Non-assigned	0.000235172	0.0043589									ASV_3137	Verrucomicrobia	0.0323204	0.000200608	ASV_4555	Acidobacteria	0.00800255	0.0131352	ASV_5579	Fungi	0.00378084	ASV_2259	Metazoa	0.028382	ASV_6279	Stramenopiles	0.000976705	ASV_5290	Stramenopiles	0.00107296	ASV_5886	Rhizaria
ASV_6314	Chloroflexi	0.0105892	ASV_3320	Bacteroidetes	0.0199262	ASV_6786	Non-assigned	0.00549283	ASV_5956	Acidobacteria	0.00981758	ASV_6659	Non-assigned	0.0109269	0.00057873	ASV_12536	Gemmatimonadetes	0.000636151	0.00540866									ASV_3149	Actinobacteria	0.0016746	0.0230024	ASV_4562	Non-assigned	0.00663292	0.0228559	ASV_5580	Fungi	0.00170951	ASV_2260	Metazoa	0.00586682	ASV_6281	Fungi	0.00227898	ASV_5291	Chloroplastida	0.00193912	ASV_5889	Rhizaria
ASV_6317	Proteobacteria	0.0162057	ASV_3321	Proteobacteria	0.0191978	ASV_6788	Non-assigned	0.0100748	ASV_5957	Actinobacteria	0.0102051	ASV_6660	Actinobacteria	0.0120968	0.000437331	ASV_12629	Acidobacteria	0.000145058	0.0091386									ASV_3150	Saccharibacteria	0.00198249	0.0156303	ASV_4566	Verrucomicrobia	0.00017724	0.0280082	ASV_5587	Rhizaria	0.0029225	ASV_2280	Alveolata	0.0137267	ASV_6284	Chloroplastida	0.00115758	ASV_5293	Non-assigned	0.00289102	ASV_5926	Metazoa
ASV_6319	Chloroflexi	0.0154457	ASV_3324	Acidobacteria	0.0210012	ASV_6790	Saccharibacteria	0.00758415	ASV_5959	Acidobacteria	0.0070638	ASV_6673	Actinobacteria	0.0128532	0.00113027	ASV_12636	Actinobacteria	0.000241744	0.00668349									ASV_3183	Proteobacteria	0.00921018	0.0149773	ASV_4572	Low-abundant	0.0283802	0.00670616	ASV_5591	Stramenopiles	0.00163704	ASV_2281	Chloroplastida	0.0126667	ASV_6285	Rhizaria	0.000723485	ASV_5294	Rhizaria	0.00265889	ASV_5936	Alveolata
ASV_6325	Proteobacteria	0.0192476	ASV_3325	Proteobacteria	0.0145493	ASV_6793	Non-assigned	0.0124195	ASV_5960	Non-assigned	0.0113489	ASV_6675	Saccharibacteria	0.00722509	0.000392637	ASV_12675	Actinobacteria	0.00270756	0.00200646									ASV_3187	Acidobacteria	0.0197772	0.00499558	ASV_4634	Actinobacteria	0.0110835	0.00233884	ASV_5600	Rhizaria	0.00016152	ASV_2298	Alveolata	0.0134397	ASV_6378	Non-assigned	5.83024e-05	ASV_5295	Non-assigned	0.00486941	ASV_5939	Alveolata
ASV_6329	Gemmatimonadetes	0.00863105	ASV_3358	Non-assigned	0.0193828	ASV_6795	Actinobacteria	0.0178651	ASV_5962	Verrucomicrobia	0.00755411	ASV_6684	Acidobacteria	0.00350054	0.0116479	ASV_12680	Proteobacteria	0.00339364	0.000764688									ASV_3189	Proteobacteria	0.0123358	0.00233017	ASV_4639	Non-assigned	0.0114071	0.0111508	ASV_5776	Fungi	0.0107534	ASV_2299	Fungi	0.0063876	ASV_6382	Non-assigned	0.000217045	ASV_5298	Rhizaria	0.00159742	ASV_5943	Alveolata
ASV_6397	Bacteroidetes	0.000689536	ASV_3363	Non-assigned	0.023268	ASV_6804	Actinobacteria	0.0133175	ASV_6110	Actinobacteria	0.0210475	ASV_6686	Proteobacteria	0.00187782	0.00880143	ASV_12683	Actinobacteria	0.00511575	0.000492407									ASV_3190	Non-assigned	0.009849	0.0203477	ASV_4640	Proteobacteria	0.0248328	0.000225683	ASV_5779	Rhizaria	0.00908764	ASV_2301	Fungi	0.00909056	ASV_6530	Rhizaria	0.00140004	ASV_5299	Non-assigned	0.00169138	ASV_6040	Fungi
ASV_6471	Saccharibacteria	0.0239015	ASV_3364	Actinobacteria	0.0273483	ASV_6808	Acidobacteria	0.00961126	ASV_6112	Verrucomicrobia	0.019516	ASV_6687	Actinobacteria	0.00737004	0.00146956	ASV_12698	Non-assigned	0.00880746	0.000642616									ASV_3192	Chloroflexi	0.0183435	0.000466579	ASV_4641	Non-assigned	0.0261107	0.000601825	ASV_5782	Rhizaria	0.00304912	ASV_2302	Stramenopiles	0.0106775	ASV_6531	Rhizaria	0.00120762	ASV_5300	Chloroplastida	0.00144402	ASV_6043	Stramenopiles
ASV_6473	Non-assigned	0.0192735	ASV_3365	Non-assigned	0.0135575	ASV_6809	Actinobacteria	0.0132057	ASV_6113	Proteobacteria	0.00918873	ASV_6688	Proteobacteria	0.0147946	0.00038972	ASV_12702	Acidobacteria	0.0172867	0.0053387									ASV_3205	Proteobacteria	0.00195148	0.0421841	ASV_4643	Non-assigned	0.0102745	0.00683925	ASV_5783	Alveolata	0.00198932	ASV_2318	Alveolata	0.000181026	ASV_6532	Non-assigned	0.00129141	ASV_5301	Chloroplastida	0.00134684	ASV_6048	Metazoa
ASV_6481	Acidobacteria	0.0146649	ASV_3406	Bacteroidetes	0.0158095	ASV_6811	Actinobacteria	0.00947398	ASV_6115	Gemmatimonadetes	0.0144534	ASV_6689	Actinobacteria	0.000592043	0.00418303	ASV_12708	Verrucomicrobia	0.00401524	0.000341678									ASV_3226	Non-assigned	0.0223022	0.000953707	ASV_4644	Actinobacteria	0.0319694	0.00183747	ASV_5784	Fungi	0.00177078	ASV_2320	Metazoa	0.0101638	ASV_6533	Rhizaria	0.0012486	ASV_5302	Non-assigned	0.00172021	ASV_6060	Low-abundant
ASV_6485	Non-assigned	0.0124373	ASV_3407	Chloroflexi	0.0136211	ASV_6832	Actinobacteria	0.0156537	ASV_6120	Non-assigned	0.0163172	ASV_6707	Acidobacteria	0.000145058	0.0100373	ASV_12710	Non-assigned	0.000705517	0.000962494									ASV_3231	Bacteroidetes	0.0205416	0.00589709	ASV_4645	Actinobacteria	0.0216233	0.000258294	ASV_5794	Non-assigned	0.00521698	ASV_2321	Metazoa	0.0182992	ASV_6535	Rhizaria	0.00237191	ASV_5304	Amoebozoa	0.00316811	ASV_6063	Metazoa
ASV_6492	Proteobacteria	0.00778578	ASV_3408	Proteobacteria	0.00705501	ASV_6833	Actinobacteria	0.0169803	ASV_6121	Actinobacteria	0.0122097	ASV_6728	Bacteroidetes	0.000197348	0.0203152	ASV_12714	Actinobacteria	0.00486387	0.00166748									ASV_3232	Chloroflexi	0.00417233	0.0373966	ASV_4652	Non-assigned	0.000281686	0.0181586	ASV_5804	Rhizaria	0.00174987	ASV_2322	Stramenopiles	0.00913021	ASV_6540	Fungi	0.00205702	ASV_5305	Low-abundant	0.00161467	ASV_6067	Stramenopiles
ASV_6493	Saccharibacteria	0.0125522	ASV_3412	Chloroflexi	0.0222729	ASV_6889	Actinobacteria	0.000191172	ASV_6123	Low-abundant	0.00685024	ASV_6738	Proteobacteria	0.00214832	0.0104754	ASV_12731	Non-assigned	0.00875325	0.00454099									ASV_3236	Proteobacteria	0.0130823	0.00368734	ASV_4657	Verrucomicrobia	0.000206752	0.0159666	ASV_5805	Stramenopiles	0.0019072	ASV_2323	Non-assigned	0.0126225	ASV_6541	Fungi	0.00194661	ASV_5483	Chloroplastida	0.00292336	ASV_6070	Fungi
ASV_6497	Actinobacteria	0.0100038	ASV_3413	Proteobacteria	0.0209937	ASV_6975	Saccharibacteria	0.00790525	ASV_6124	Non-assigned	0.00756594	ASV_6745	Acidobacteria	0.00103193	0.0119698	ASV_12732	Gemmatimonadetes	0.0028633	0.00256002									ASV_3240	Acidobacteria	0.0134028	0.000868369	ASV_4663	Actinobacteria	0.0286913	0.00240941	ASV_5807	Alveolata	0.00126912	ASV_2324	Chloroplastida	0.00846348	ASV_6543	Rhizaria	0.00193096	ASV_5484	Fungi	0.00426177	ASV_6075	Alveolata
ASV_6503	Acidobacteria	0.0119728	ASV_3415	Proteobacteria	0.0151393	ASV_6977	Proteobacteria	0.01029	ASV_6125	Proteobacteria	0.00638512	ASV_6758	Bacteroidetes	0.000145058	0.00526577	ASV_12737	Proteobacteria	0.00182982	0.0023801									ASV_3274	Non-assigned	0.0177713	0.0008571	ASV_4695	Non-assigned	0.00290342	0.000963688	ASV_5808	Rhizaria	0.0015854	ASV_2325	Alveolata	0.0384479	ASV_6544	Stramenopiles	0.00109699	ASV_5486	Stramenopiles	0.00405119	ASV_6190	Fungi
ASV_6504	Acidobacteria	0.0263813	ASV_3416	Cyanobacteria	0.0179566	ASV_6979	Acidobacteria	0.0103772	ASV_6169	Saccharibacteria	0.000223316	ASV_6763	Verrucomicrobia	0.000145058	0.00525948	ASV_12738	Non-assigned	0.00162695	0.00319032									ASV_3279	Verrucomicrobia	0.0116396	0.00813631	ASV_4734	Actinobacteria	0.00106901	0.00129445	ASV_5810	Rhizaria	0.001613	ASV_2348	Alveolata	0.0144344	ASV_6546	Non-assigned	0.00232023	ASV_5488	Chloroplastida	0.00381823	ASV_6318	Rhizaria
ASV_6505	Verrucomicrobia	0.0165052	ASV_3420	Proteobacteria	0.0309647	ASV_6986	Acidobacteria	0.0121983	ASV_6181	Proteobacteria	0.00260147	ASV_6841	Actinobacteria	0.0178186	8.36092e-05	ASV_12743	Proteobacteria	0.00396922	0.000143319									ASV_3285	Actinobacteria	0.0313368	0.00109341	ASV_4741	Deinococcus-Thermus	0.00334539	0.0242157	ASV_5811	Fungi	0.00281907	ASV_2349	Alveolata	0.0134304	ASV_6549	Non-assigned	0.00112095	ASV_5489	Stramenopiles	0.00530494	ASV_6327	Fungi
ASV_6510	Acidobacteria	0.0154398	ASV_3421	Non-assigned	0.0169977	ASV_6990	Actinobacteria	0.0083143	ASV_6237	Acidobacteria	0.00230809	ASV_6848	Verrucomicrobia	0.011616	0.00217118	ASV_12755	Bacteroidetes	0.00703516	0.0015644									ASV_3319	Acidobacteria	0.020344	0.00132146	ASV_4742	Verrucomicrobia	0.0246049	0.0032957	ASV_5812	Rhizaria	0.00151294	ASV_2350	Metazoa	0.0114858	ASV_6550	Non-assigned	0.00271085	ASV_5490	Metazoa	0.00552335	ASV_6332	Fungi
ASV_6642	Actinobacteria	0.0201605	ASV_3422	Proteobacteria	0.010702	ASV_6991	Acidobacteria	0.0134688	ASV_6265	Non-assigned	0.0144403	ASV_6855	Proteobacteria	0.00305175	0.00514483	ASV_12766	Acidobacteria	0.00603837	0.000191172									ASV_3322	Bacteroidetes	0.00403012	0.0127273	ASV_4743	Acidobacteria	0.00803724	0.014044	ASV_5814	Alveolata	0.00102837	ASV_2353	Stramenopiles	0.0179782	ASV_6551	Non-assigned	0.00272246	ASV_5491	Stramenopiles	0.00393328	ASV_6345	Non-assigned
ASV_6643	Bacteroidetes	0.0193223	ASV_3468	Chloroflexi	0.0152363	ASV_6993	Acidobacteria	0.00992544	ASV_6270	Acidobacteria	0.0198818	ASV_6857	Non-assigned	0.000539564	0.00937847	ASV_12767	Chloroflexi	0.000517152	0.00298913									ASV_3326	Non-assigned	0.00928143	0.00493237	ASV_4744	Non-assigned	0.000827007	0.0182939	ASV_5817	Fungi	0.00158019	ASV_2355	Metazoa	0.0126867	ASV_6552	Stramenopiles	0.00234987	ASV_5492	Metazoa	0.0030554	ASV_6347	Rhizaria
ASV_6647	Non-assigned	0.0148736	ASV_3469	Non-assigned	0.0105296	ASV_6998	Non-assigned	0.0112921	ASV_6272	Non-assigned	0.0110716	ASV_6859	Verrucomicrobia	0.00822049	0.00450886	ASV_12781	Actinobacteria	0.00207304	0.00297762									ASV_3353	Acidobacteria	0.00106064	0.000665811	ASV_4746	Acidobacteria	0.000455293	0.0303661	ASV_5819	Fungi	0.00302548	ASV_2373	Low-abundant	0.00342625	ASV_6553	Metazoa	0.000599532	ASV_5494	Amoebozoa	0.00334483	ASV_6348	Non-assigned
ASV_6650	Non-assigned	0.01966	ASV_3470	Actinobacteria	0.0267818	ASV_6999	Gemmatimonadetes	0.00501088	ASV_6273	Proteobacteria	0.00705302	ASV_6860	Acidobacteria	0.00817231	0.00446269	ASV_12785	Actinobacteria	0.00116046	0.00123028									ASV_3362	Verrucomicrobia	0.0227863	0.000225683	ASV_4826	Proteobacteria	0.00996905	0.000705119	ASV_5820	Rhizaria	0.00232977	ASV_2376	Fungi	0.0142671	ASV_6554	Non-assigned	0.000963302	ASV_5495	Fungi	0.00417681	ASV_6352	Rhizaria
ASV_6652	Acidobacteria	0.0141357	ASV_3471	Non-assigned	0.016198	ASV_7001	Non-assigned	0.00985594	ASV_6276	Acidobacteria	0.0096868	ASV_6866	Bacteroidetes	0.00997095	0.00248592	ASV_12862	Verrucomicrobia	0.00118409	0.000206752									ASV_3366	Chloroflexi	0.00997483	0.0138023	ASV_4832	Non-assigned	0.0145122	0.00119238	ASV_5824	Metazoa	0.00368299	ASV_2393	Stramenopiles	0.000197747	ASV_6555	Stramenopiles	0.00429148	ASV_5496	Fungi	0.00261064	ASV_6355	Non-assigned
ASV_6655	Acidobacteria	0.0144936	ASV_3472	Chloroflexi	0.0108183	ASV_7032	Proteobacteria	0.0152111	ASV_6278	Non-assigned	0.00696534	ASV_6871	Proteobacteria	0.01021	0.000182014	ASV_13170	Proteobacteria	0.000296103	0.00591317									ASV_3405	Non-assigned	0.00257571	0.0094337	ASV_4833	Non-assigned	0.00317996	0.0143079	ASV_5827	Metazoa	0.000871052	ASV_2396	Fungi	0.00874942	ASV_6556	Rhizaria	0.00275519	ASV_5497	Fungi	0.00248399	ASV_6357	Rhizaria
ASV_6658	Proteobacteria	0.0109523	ASV_3509	Cyanobacteria	0.000148703	ASV_7036	Non-assigned	0.000151335	ASV_6281	Actinobacteria	0.0165586	ASV_6873	Acidobacteria	0.00042127	0.00725304	ASV_13176	Proteobacteria	0.00240285	0.00657041									ASV_3409	Acidobacteria	0.0177874	0.0162977	ASV_4835	Non-assigned	0.000497798	0.00986008	ASV_5828	Metazoa	0.00169349	ASV_2398	Stramenopiles	0.0073857	ASV_6557	Non-assigned	0.00162175	ASV_5498	Non-assigned	0.00231928	ASV_6358	Chloroplastida
ASV_6661	Non-assigned	0.0146649	ASV_3513	Proteobacteria	0.0150291	ASV_7088	Actinobacteria	0.000118335	ASV_6285	Acidobacteria	0.0002296	ASV_6880	Verrucomicrobia	0.0166917	0.000586658	ASV_13180	Proteobacteria	0.00110485	0.00487748									ASV_3410	Non-assigned	0.0166055	0.00480716	ASV_4842	Non-assigned	0.000828689	0.0380229	ASV_5834	Metazoa	0.000578271	ASV_2399	Fungi	0.00786528	ASV_6561	Non-assigned	0.00143233	ASV_5499	Chloroplastida	0.00167797	ASV_6362	Rhizaria
ASV_6664	Non-assigned	0.0123657	ASV_3514	Cyanobacteria	0.019099	ASV_7159	Proteobacteria	0.00123358	ASV_6334	Actinobacteria	0.000631194	ASV_6884	Verrucomicrobia	0.00967003	0.00114628	ASV_13191	Gemmatimonadetes	0.000185632	0.00303784									ASV_3417	Non-assigned	0.0169041	0.00214521	ASV_4847	Actinobacteria	0.000137065	0.0160251	ASV_5842	Non-assigned	0.001461	ASV_2402	Stramenopiles	0.00851308	ASV_6565	Rhizaria	0.00191026	ASV_5500	Stramenopiles	0.00145647	ASV_6364	Rhizaria
ASV_6665	Actinobacteria	0.00818889	ASV_3516	Low-abundant	0.0160639	ASV_7173	Chloroflexi	0.00988866	ASV_6400	Cyanobacteria	0.000466579	ASV_6887	Actinobacteria	0.000208646	7.73453e-05	ASV_13219	Non-assigned	0.000233187	0.00439696									ASV_3465	Acidobacteria	0.0155049	0.000102242	ASV_4848	Chloroflexi	0.000151335	0.0204102	ASV_6017	Rhizaria	0.00337821	ASV_2422	Alveolata	0.00734971	ASV_6566	Stramenopiles	0.00248738	ASV_5502	Stramenopiles	0.00228382	ASV_6366	Fungi
ASV_6668	Bacteroidetes	0.0136021	ASV_3518	Cyanobacteria	0.0184215	ASV_7174	Non-assigned	0.0109128	ASV_6402	Cyanobacteria	0.0108399	ASV_6940	Acidobacteria	0.000369732	0.0070016	ASV_13222	Proteobacteria	0.00280573	0.0047793									ASV_3466	Actinobacteria	0.000594813	0.0327514	ASV_4917	Actinobacteria	0.00902544	0.0107957	ASV_6022	Rhizaria	0.00913974	ASV_2425	Metazoa	0.0092576	ASV_6567	Non-assigned	0.00114684	ASV_5503	Chloroplastida	0.00198055	ASV_6385	Rhizaria
ASV_6674	Actinobacteria	0.00881986	ASV_3519	Non-assigned	0.0147674	ASV_7180	Non-assigned	0.0209258	ASV_6436	Actinobacteria	0.0189654	ASV_6945	Acidobacteria	0.00120872	0.0157205	ASV_13235	Gemmatimonadetes	0.000345042	0.00341325									ASV_3474	Proteobacteria	0.00108573	0.000282908	ASV_4923	Non-assigned	0.0181229	0.00240922	ASV_6025	Non-assigned	0.00411705	ASV_2426	Metazoa	0.00525012	ASV_6569	Non-assigned	0.00197819	ASV_5504	Alveolata	0.00121313	ASV_6402	Rhizaria
ASV_6676	Bacteroidetes	0.00554668	ASV_3520	Bacteroidetes	0.0240223	ASV_7182	Actinobacteria	0.0058036	ASV_6442	Chloroflexi	0.0224886	ASV_6955	Acidobacteria	0.000620806	0.00956732	ASV_13413	Non-assigned	0.0114018	0.0032738									ASV_3504	Actinobacteria	0.000229045	0.00355472	ASV_4925	Non-assigned	0.00952413	0.00912009	ASV_6026	Rhizaria	0.00364258	ASV_2428	Alveolata	0.00986655	ASV_6570	Fungi	0.00168146	ASV_5505	Fungi	0.00107056	ASV_6408	Rhizaria
ASV_6680	Acidobacteria	0.0171761	ASV_3523	Saccharibacteria	0.0146874	ASV_7183	Verrucomicrobia	0.0171912	ASV_6443	Non-assigned	0.0213491	ASV_7041	Saccharibacteria	0.0261505	0.00159889	ASV_13424	Bacteroidetes	0.00604361	0.000151335									ASV_3505	Proteobacteria	0.017235	0.000219179	ASV_4926	Verrucomicrobia	0.0150201	0.000721472	ASV_6027	Non-assigned	0.00377814	ASV_2429	Alveolata	0.0102594	ASV_6627	Fungi	0.00479668	ASV_5507	Alveolata	0.00304666	ASV_6433	Rhizaria
ASV_6682	Chloroflexi	0.0270405	ASV_3559	Proteobacteria	0.0168251	ASV_7184	Verrucomicrobia	0.00825965	ASV_6445	Acidobacteria	0.0123221	ASV_7056	Verrucomicrobia	0.00205055	0.0150164	ASV_13429	Saccharibacteria	0.00153578	0.00248102									ASV_3512	Cyanobacteria	0.0159705	0.000242147	ASV_4929	Non-assigned	0.0149824	0.000285326	ASV_6028	Alveolata	0.004057	ASV_2430	Alveolata	0.0135891	ASV_6628	Stramenopiles	0.00101288	ASV_5509	Fungi	0.00305864	ASV_6494	Alveolata
ASV_6683	Verrucomicrobia	0.0204057	ASV_3560	Proteobacteria	0.0100545	ASV_7187	Non-assigned	0.0183073	ASV_6446	Actinobacteria	0.0142469	ASV_7065	Non-assigned	0.0138044	0.0069395	ASV_13434	Chloroflexi	0.0119574	0.00361923									ASV_3515	Acidobacteria	0.0218798	0.00133272	ASV_4931	Verrucomicrobia	0.024733	0.00897271	ASV_6030	Rhizaria	0.00379248	ASV_2444	Alveolata	0.0130041	ASV_6629	Rhizaria	0.00159167	ASV_5511	Rhizaria	0.00343202	ASV_6514	Metazoa
ASV_6685	Acidobacteria	0.0162744	ASV_3561	Acidobacteria	0.0159988	ASV_7188	Actinobacteria	0.0140305	ASV_6448	Chloroflexi	0.0124033	ASV_7069	Proteobacteria	0.0164436	0.00243198	ASV_13464	Saccharibacteria	0.00907216	0.00342539									ASV_3522	Non-assigned	0.0183367	0.000181586	ASV_4932	Non-assigned	0.0125587	0.000835794	ASV_6031	Fungi	0.00262927	ASV_2447	Alveolata	0.0047125	ASV_6630	Stramenopiles	0.000651136	ASV_5512	Non-assigned	0.00237331	ASV_6515	Non-assigned
ASV_6842	Bacteroidetes	0.0229725	ASV_3563	Non-assigned	0.0242442	ASV_7195	Acidobacteria	0.0120523	ASV_6449	Non-assigned	0.009338	ASV_7071	Non-assigned	0.0103642	0.000309381	ASV_13470	Acidobacteria	0.000371264	0.00252907									ASV_3562	Acidobacteria	0.0135912	0.000968589	ASV_4936	Acidobacteria	0.000265317	0.0133989	ASV_6032	Rhizaria	0.0034266	ASV_2448	Metazoa	0.0117195	ASV_6631	Stramenopiles	0.00122992	ASV_5514	Rhizaria	0.00205133	ASV_6655	Rhizaria
ASV_6843	Acidobacteria	0.0285536	ASV_3566	Cyanobacteria	0.0117851	ASV_7197	Acidobacteria	0.00994095	ASV_6450	Acidobacteria	0.0108389	ASV_7073	Proteobacteria	0.0171802	0.000231353	ASV_13483	Proteobacteria	0.00352339	0.00127997									ASV_3564	Actinobacteria	0.000723652	0.0371312	ASV_4942	Actinobacteria	0.0351685	0.000570652	ASV_6033	Chloroplastida	0.00349508	ASV_2449	Metazoa	0.00723381	ASV_6632	Rhizaria	0.000832008	ASV_5515	Rhizaria	0.00206072	ASV_6670	Fungi
ASV_6844	Bacteroidetes	0.0128863	ASV_3568	Bacteroidetes	0.0106947	ASV_7198	Non-assigned	0.00833541	ASV_6451	Non-assigned	0.0111364	ASV_7074	Non-assigned	0.00959773	0.00019291	ASV_13510	Firmicutes	0.0030476	0.00181699									ASV_3565	Non-assigned	0.0110866	0.000439766	ASV_5039	Actinobacteria	0.012294	0.000924354	ASV_6034	Chloroplastida	0.00361807	ASV_2451	Alveolata	0.00531786	ASV_6633	Rhizaria	0.000687311	ASV_5528	Chloroplastida	0.00011794	ASV_6671	Rhizaria
ASV_6845	Gemmatimonadetes	0.0183046	ASV_3570	Verrucomicrobia	0.0317494	ASV_7200	Non-assigned	0.0104806	ASV_6453	Gemmatimonadetes	0.00848069	ASV_7075	Non-assigned	0.00124593	0.00658759	ASV_13521	Non-assigned	0.00346371	0.000413503									ASV_3569	Non-assigned	0.0139315	0.00206538	ASV_5042	Cyanobacteria	0.0133286	0.000233289	ASV_6035	Rhizaria	0.00333859	ASV_2474	Non-assigned	0.0172655	ASV_6881	Rhizaria	0.00159418	ASV_5615	Rhizaria	0.000689928	ASV_6673	Non-assigned
ASV_6849	Non-assigned	0.0240797	ASV_3572	Acidobacteria	0.026085	ASV_7304	Actinobacteria	0.00789023	ASV_6454	Non-assigned	0.013048	ASV_7078	Proteobacteria	0.00739393	0.000492484	ASV_13529	Acidobacteria	0.00116046	0.00279									ASV_3590	Chloroflexi	7.33323e-05	0.0427915	ASV_5045	Non-assigned	0.00053172	0.0107334	ASV_6041	Non-assigned	0.00217075	ASV_2476	Non-assigned	0.0172255	ASV_6885	Non-assigned	0.00173545	ASV_5724	Chloroplastida	0.00396074	ASV_6675	Metazoa
ASV_6850	Cyanobacteria	0.00856109	ASV_3574	Cyanobacteria	0.0283833	ASV_7409	Non-assigned	0.0156423	ASV_6456	Acidobacteria	0.0099986	ASV_7087	Proteobacteria	0.000197348	0.00174932	ASV_13536	Non-assigned	0.00188575	0.0010552									ASV_3617	Proteobacteria	0.0220703	0.0035944	ASV_5048	Non-assigned	0.000730538	0.00774881	ASV_6042	Rhizaria	0.00287497	ASV_2477	Rhizaria	0.0130413	ASV_6886	Non-assigned	0.000670085	ASV_5725	Metazoa	0.00233238	ASV_6688	Alveolata
ASV_6852	Non-assigned	0.011101	ASV_3619	Chloroflexi	0.0146845	ASV_7410	Chloroflexi	0.00802096	ASV_6457	Verrucomicrobia	0.00934781	ASV_7106	Verrucomicrobia	0.0170962	0.0123131	ASV_13537	Non-assigned	0.000342406	0.00559397									ASV_3618	Actinobacteria	0.000177918	0.0260172	ASV_5050	Actinobacteria	0.00112674	0.0219295	ASV_6047	Stramenopiles	0.00942091	ASV_2480	Metazoa	0.00860024	ASV_6887	Rhizaria	0.00111881	ASV_5726	Fungi	0.00132016	ASV_6689	Alveolata
ASV_6853	Non-assigned	0.0207283	ASV_3621	Non-assigned	0.020765	ASV_7411	Chloroflexi	0.0106689	ASV_6458	Bacteroidetes	0.00633903	ASV_7111	Verrucomicrobia	0.000592043	0.00587705	ASV_13546	Acidobacteria	0.00656222	0.000529024									ASV_3623	Proteobacteria	0.0202106	0.000461326	ASV_5094	Actinobacteria	0.000492963	0.0474589	ASV_6049	Chloroplastida	0.00826047	ASV_2481	Fungi	0.0102906	ASV_6893	Rhizaria	0.0019056	ASV_5727	Stramenopiles	0.00378995	ASV_6693	Stramenopiles
ASV_6854	Firmicutes	0.0199897	ASV_3622	Proteobacteria	0.00912477	ASV_7412	Non-assigned	0.00811323	ASV_6461	Proteobacteria	0.00748359	ASV_7127	Actinobacteria	0.00350188	0.00904902	ASV_13548	Non-assigned	0.00142097	0.00130182									ASV_3628	Proteobacteria	0.00318409	0.00953919	ASV_5099	Actinobacteria	0.0170735	0.000533089	ASV_6051	Alveolata	0.00218492	ASV_2495	Stramenopiles	0.00800345	ASV_6896	Stramenopiles	0.00252278	ASV_5728	Fungi	0.00231384	ASV_6694	Rhizaria
ASV_6862	Proteobacteria	0.0093032	ASV_3626	Acidobacteria	0.00945885	ASV_7419	Chloroflexi	0.0152959	ASV_6516	Non-assigned	0.000129147	ASV_7136	Acidobacteria	0.0026122	0.00880892	ASV_13550	Gemmatimonadetes	0.000148065	0.00610162									ASV_3629	Verrucomicrobia	0.0120897	0.000847515	ASV_5134	Non-assigned	0.0130141	0.00245379	ASV_6052	Rhizaria	0.00146044	ASV_2497	Alveolata	0.0144873	ASV_6901	Metazoa	0.00222822	ASV_5730	Chloroplastida	0.000863066	ASV_6697	Rhizaria
ASV_6864	Saccharibacteria	0.0113773	ASV_3627	Bacteroidetes	0.0144485	ASV_7421	Non-assigned	0.00768168	ASV_6583	Gemmatimonadetes	0.00167136	ASV_7141	Proteobacteria	0.000235172	0.00717829	ASV_13562	Acidobacteria	0.00747829	0.000227646									ASV_3636	Acidobacteria	0.0118443	0.002296	ASV_5135	Non-assigned	0.00985053	0.00974788	ASV_6053	Alveolata	0.00198814	ASV_2498	Chloroplastida	0.0138088	ASV_6905	Alveolata	0.00187928	ASV_5731	Stramenopiles	0.0122241	ASV_6699	Rhizaria
ASV_6867	Proteobacteria	0.00948112	ASV_3631	Acidobacteria	0.0212372	ASV_7423	Non-assigned	0.00538152	ASV_6608	Chloroflexi	0.0186719	ASV_7145	Acidobacteria	0.00552004	0.0213788	ASV_13566	Actinobacteria	0.00580046	0.000223343									ASV_3638	Non-assigned	0.0121026	0.00104373	ASV_5139	Actinobacteria	0.0134918	0.0117455	ASV_6054	Low-abundant	0.00122781	ASV_2499	Metazoa	0.0160093	ASV_6906	Metazoa	0.00118692	ASV_5732	Stramenopiles	0.000924425	ASV_6704	Rhizaria
ASV_6868	Proteobacteria	0.00844477	ASV_3633	Non-assigned	0.0277814	ASV_7424	Acidobacteria	0.0100225	ASV_6609	Verrucomicrobia	0.00952022	ASV_7252	Actinobacteria	0.00893925	0.000161467	ASV_13580	Actinobacteria	0.00448206	0.00720751									ASV_3641	Non-assigned	0.00731939	0.00671956	ASV_5141	Actinobacteria	0.011975	0.00140471	ASV_6055	Rhizaria	0.00159291	ASV_2500	Stramenopiles	0.00912028	ASV_6972	Rhizaria	0.0060948	ASV_5733	Stramenopiles	0.00103976	ASV_6705	Stramenopiles
ASV_6869	Acidobacteria	0.0131759	ASV_3634	Non-assigned	0.0254163	ASV_7430	Cyanobacteria	0.00859912	ASV_6614	Actinobacteria	0.0266067	ASV_7254	Verrucomicrobia	0.0127358	0.00440027	ASV_13617	Actinobacteria	0.00197601	0.00158935									ASV_3656	Acidobacteria	0.00033364	0.0247772	ASV_5142	Actinobacteria	0.0268764	0.00133561	ASV_6056	Rhizaria	0.00176443	ASV_2501	Stramenopiles	0.00928546	ASV_6973	Stramenopiles	0.00274563	ASV_5734	Low-abundant	0.00318862	ASV_6706	Low-abundant
ASV_6870	Firmicutes	0.0082759	ASV_3635	Acidobacteria	0.0134948	ASV_7434	Actinobacteria	0.0118376	ASV_6619	Non-assigned	0.0208358	ASV_7256	Actinobacteria	0.00853908	0.000193304	ASV_13925	Non-assigned	0.000241744	0.00174624									ASV_3674	Proteobacteria	0.0122079	0.00255074	ASV_5143	Non-assigned	0.0116528	0.000182402	ASV_6057	Stramenopiles	0.000932333	ASV_2503	Alveolata	0.00740125	ASV_6974	Rhizaria	0.00539627	ASV_5735	Stramenopiles	0.00167152	ASV_6707	Metazoa
ASV_6877	Verrucomicrobia	0.0140868	ASV_3637	Verrucomicrobia	0.0140849	ASV_7435	Non-assigned	0.011534	ASV_6620	Actinobacteria	0.0109663	ASV_7260	Acidobacteria	0.00136126	0.00652713	ASV_13947	Verrucomicrobia	0.00227626	0.000333391									ASV_3675	Verrucomicrobia	0.0112841	0.000102242	ASV_5146	Non-assigned	0.0247136	0.00136275	ASV_6058	Rhizaria	0.00214797	ASV_2523	Non-assigned	7.76219e-05	ASV_6975	Rhizaria	0.00199862	ASV_5736	Stramenopiles	0.00313197	ASV_6708	Rhizaria
ASV_6878	Saccharibacteria	0.0144582	ASV_3640	Non-assigned	0.0131863	ASV_7436	Verrucomicrobia	0.0121983	ASV_6625	Chloroflexi	0.00975606	ASV_7264	Proteobacteria	0.00451658	0.00816093	ASV_13955	Acidobacteria	0.00155127	0.00278229									ASV_3676	Verrucomicrobia	0.000236178	0.000233289	ASV_5147	Proteobacteria	0.0125472	0.000200608	ASV_6059	Fungi	0.00113019	ASV_2524	Rhizaria	0.0115682	ASV_6976	Stramenopiles	0.00298879	ASV_5737	Amoebozoa	0.00321233	ASV_6709	Rhizaria
ASV_6883	Proteobacteria	0.0104594	ASV_3643	Non-assigned	0.000322935	ASV_7439	Non-assigned	0.00942785	ASV_6626	Firmicutes	0.00779545	ASV_7285	Actinobacteria	0.0167138	0.000247493	ASV_13963	Proteobacteria	0.000685177	0.00488798									ASV_3680	Acidobacteria	0.0200334	0.0130048	ASV_5148	Verrucomicrobia	0.0156233	0.00437081	ASV_6061	Rhizaria	0.00156408	ASV_2526	Rhizaria	0.0186647	ASV_6977	Stramenopiles	0.00359751	ASV_5739	Chloroplastida	0.00159997	ASV_6711	Alveolata
ASV_7042	Non-assigned	0.0153107	ASV_3644	Cyanobacteria	0.000105299	ASV_7441	Chloroflexi	0.00691236	ASV_6627	Non-assigned	0.00703656	ASV_7286	Verrucomicrobia	0.00818349	0.00728086	ASV_13969	Proteobacteria	0.000542116	0.00647399									ASV_3681	Acidobacteria	0.00978952	0.0122604	ASV_5151	Acidobacteria	0.00950755	0.0019798	ASV_6062	Stramenopiles	0.00107927	ASV_2529	Stramenopiles	0.012546	ASV_6979	Rhizaria	0.0123816	ASV_5743	Fungi	0.00585783	ASV_6712	Alveolata
ASV_7044	Chloroflexi	0.0183535	ASV_3679	Non-assigned	0.0232752	ASV_7444	Actinobacteria	0.00854701	ASV_6628	Acidobacteria	0.00556766	ASV_7292	Bacteroidetes	0.0144991	0.000105299	ASV_13972	Actinobacteria	0.000690084	0.00622058									ASV_3684	Acidobacteria	0.0207961	0.00118174	ASV_5152	Chloroflexi	0.0137965	0.0262617	ASV_6064	Non-assigned	0.00153338	ASV_2530	Rhizaria	0.00893278	ASV_6980	Stramenopiles	0.000614962	ASV_5746	Stramenopiles	0.00157292	ASV_6714	Rhizaria
ASV_7045	Firmicutes	0.010475	ASV_3682	Actinobacteria	0.0227992	ASV_7447	Actinobacteria	0.00906664	ASV_6631	Actinobacteria	0.00962855	ASV_7294	Non-assigned	0.00986738	0.000585754	ASV_14047	Saccharibacteria	0.000241744	0.0022755									ASV_3689	Acidobacteria	0.00333685	0.0160224	ASV_5155	Verrucomicrobia	0.000206752	0.0191389	ASV_6065	Rhizaria	0.0014525	ASV_2532	Stramenopiles	0.00801787	ASV_6981	Rhizaria	0.000976705	ASV_5747	Low-abundant	0.00134684	ASV_6715	Rhizaria
ASV_7046	Chloroflexi	0.025095	ASV_3688	Non-assigned	0.0181793	ASV_7449	Verrucomicrobia	0.0100635	ASV_6632	Cyanobacteria	0.00519959	ASV_7300	Saccharibacteria	0.000442778	0.000191325	ASV_14215	Proteobacteria	0.00621075	0.00067003									ASV_3690	Proteobacteria	0.0103806	0.000533089	ASV_5247	Chloroflexi	0.0196539	0.00439905	ASV_6066	Rhizaria	0.00106502	ASV_2533	Stramenopiles	0.0097675	ASV_6982	Rhizaria	0.0012661	ASV_5748	Rhizaria	0.00113963	ASV_6716	Alveolata
ASV_7047	Deinococcus-Thermus	0.00953311	ASV_3693	Saccharibacteria	0.0211184	ASV_7452	Non-assigned	0.00753758	ASV_6633	Acidobacteria	0.0403199	ASV_7322	Actinobacteria	0.000353932	0.00782847	ASV_14217	Proteobacteria	0.00449513	0.0016727									ASV_3691	Chloroflexi	0.00388599	0.00524505	ASV_5250	Chloroflexi	0.0190992	0.000321229	ASV_6069	Rhizaria	0.00129298	ASV_2534	Metazoa	0.010916	ASV_6983	Amoebozoa	0.000578788	ASV_5750	Metazoa	0.00134898	ASV_6737	Low-abundant
ASV_7048	Chloroflexi	0.00768003	ASV_3694	Non-assigned	0.0205014	ASV_7455	Non-assigned	0.0071697	ASV_6691	Non-assigned	0.000825907	ASV_7371	Acidobacteria	0.00135931	0.0138478	ASV_14220	Non-assigned	0.00901528	0.000568874									ASV_3741	Cyanobacteria	0.0175964	0.00121074	ASV_5251	Non-assigned	0.00704539	0.0277053	ASV_6080	Fungi	0.000824856	ASV_2550	Metazoa	0.015855	ASV_6985	Fungi	0.0012661	ASV_5751	Rhizaria	0.00166083	ASV_6738	Non-assigned
ASV_7050	Acidobacteria	0.0147417	ASV_3695	Low-abundant	0.0233657	ASV_7491	Non-assigned	0.0148426	ASV_6693	Saccharibacteria	0.00277549	ASV_7379	Acidobacteria	0.00158122	0.00629723	ASV_14222	Acidobacteria	0.00432477	0.000227049									ASV_3742	Proteobacteria	0.0222057	0.000588632	ASV_5254	Non-assigned	0.0187088	0.000432883	ASV_6300	Non-assigned	0.00912507	ASV_2569	Alveolata	0.000482208	ASV_6987	Rhizaria	0.000614962	ASV_5752	Rhizaria	0.00189532	ASV_6774	Alveolata
ASV_7057	Verrucomicrobia	0.00870176	ASV_3696	Bacteroidetes	0.00894824	ASV_7492	Actinobacteria	0.0187224	ASV_6772	Actinobacteria	0.0175306	ASV_7382	Proteobacteria	0.000214832	0.00855777	ASV_14224	Bacteroidetes	0.00517563	0.000206752									ASV_3744	Acidobacteria	0.0146842	0.00446372	ASV_5255	Actinobacteria	0.004784	0.0114158	ASV_6306	Non-assigned	0.00107732	ASV_2571	Alveolata	0.00588328	ASV_7103	Stramenopiles	0.00151705	ASV_5753	Stramenopiles	0.00209395	ASV_6786	Rhizaria
ASV_7059	Gemmatimonadetes	0.0110232	ASV_3712	Acidobacteria	0.000391076	ASV_7494	Bacteroidetes	0.0122086	ASV_6773	Non-assigned	0.0154702	ASV_7390	Actinobacteria	0.000197348	0.00535099	ASV_14231	Non-assigned	0.00786801	0.000328863									ASV_3750	Chloroflexi	0.00515482	0.0273229	ASV_5257	Actinobacteria	0.0106727	0.00143824	ASV_6307	Non-assigned	0.0017673	ASV_2572	Amoebozoa	0.00847048	ASV_7105	Stramenopiles	0.000510051	ASV_5754	Chloroplastida	0.00115831	ASV_6813	Amoebozoa
ASV_7067	Non-assigned	0.0254554	ASV_3740	Chloroflexi	0.0173977	ASV_7495	Actinobacteria	0.0141141	ASV_6813	Acidobacteria	0.0130373	ASV_7515	Acidobacteria	0.0167254	0.000322935	ASV_14238	WPS-2	0.00535906	0.000174544									ASV_3753	Verrucomicrobia	0.010885	0.000121074	ASV_5258	Acidobacteria	0.0132627	0.00448068	ASV_6309	Metazoa	0.00596042	ASV_2573	Rhizaria	0.00797925	ASV_7109	Fungi	0.000366872	ASV_5974	Rhizaria	0.00235397	ASV_6840	Rhizaria
ASV_7068	Non-assigned	0.00962421	ASV_3743	Acidobacteria	0.0256202	ASV_7497	Acidobacteria	0.000281686	ASV_6814	Actinobacteria	0.0150343	ASV_7531	Acidobacteria	0.0135784	0.00032416	ASV_14249	Acidobacteria	0.00350972	0.000502815									ASV_3770	Acidobacteria	0.000148703	0.0300856	ASV_5261	Actinobacteria	0.0183961	0.0002296	ASV_6310	Chloroplastida	0.00265412	ASV_2574	Fungi	0.0067737	ASV_7112	Rhizaria	0.000159515	ASV_5975	Fungi	0.00625575	ASV_6841	Low-abundant
ASV_7070	Saccharibacteria	0.0190587	ASV_3745	Proteobacteria	0.0176207	ASV_7593	Non-assigned	0.00105152	ASV_6817	Non-assigned	0.0107617	ASV_7533	Actinobacteria	0.0044288	0.00475397	ASV_14264	Actinobacteria	0.00470292	0.000234658									ASV_3777	Acidobacteria	0.00187917	0.021382	ASV_5262	Bacteroidetes	0.0123135	0.000288589	ASV_6311	Metazoa	0.00449351	ASV_2575	Rhizaria	0.00500636	ASV_7301	Fungi	0.00106596	ASV_5976	Rhizaria	0.001187	ASV_6847	Fungi
ASV_7076	Proteobacteria	0.000405994	ASV_3746	Chloroflexi	0.0151273	ASV_7672	Non-assigned	0.00858351	ASV_6818	Non-assigned	0.0185327	ASV_7539	Actinobacteria	0.00299313	0.00786351	ASV_14275	Proteobacteria	0.00757255	0.00256073									ASV_3804	Non-assigned	0.00786283	0.00221828	ASV_5264	Non-assigned	0.000605434	0.0117935	ASV_6314	Rhizaria	0.00590453	ASV_2576	Non-assigned	0.00546403	ASV_7303	Stramenopiles	0.00116125	ASV_5977	Non-assigned	0.00111453	ASV_6866	Non-assigned
ASV_7077	Proteobacteria	0.0230056	ASV_3748	Acidobacteria	0.0121984	ASV_7674	Non-assigned	0.0106897	ASV_6819	Non-assigned	0.00569801	ASV_7548	Acidobacteria	0.00631864	0.00019291	ASV_14291	Verrucomicrobia	0.00202916	0.000143319									ASV_3811	Cyanobacteria	0.0251385	0.000121074	ASV_5265	Actinobacteria	0.00821322	0.00750909	ASV_6315	Non-assigned	0.00177295	ASV_2600	Non-assigned	0.0107906	ASV_7305	Fungi	0.000792647	ASV_5979	Rhizaria	0.00421076	ASV_6990	Low-abundant
ASV_7081	Gemmatimonadetes	0.0109992	ASV_3749	Proteobacteria	0.0142826	ASV_7676	Non-assigned	0.00992084	ASV_6820	Acidobacteria	0.00666364	ASV_7551	Non-assigned	0.00672298	0.000191325	ASV_14318	Non-assigned	0.00137396	0.000191172									ASV_3813	Acidobacteria	0.0172475	0.00393199	ASV_5273	Acidobacteria	0.0214873	0.0041328	ASV_6317	Rhizaria	0.00145498	ASV_2603	Fungi	0.00946218	ASV_7306	Stramenopiles	0.000389508	ASV_5981	Alveolata	0.00215234	ASV_7025	Rhizaria
ASV_7082	Acidobacteria	0.016396	ASV_3751	Firmicutes	0.0172282	ASV_7677	Non-assigned	0.00797232	ASV_6821	Non-assigned	0.0149228	ASV_7552	Verrucomicrobia	0.00717253	0.0080297	ASV_14322	Non-assigned	0.000305325	0.00229406									ASV_3815	Chloroflexi	0.0162075	0.00302813	ASV_5275	Acidobacteria	0.00017724	0.0102565	ASV_6319	Rhizaria	0.0010322	ASV_2604	Alveolata	0.0122527	ASV_7311	Fungi	0.00153712	ASV_5982	Fungi	0.00261749	ASV_7029	Rhizaria
ASV_7083	Bacteroidetes	0.0135762	ASV_3752	Proteobacteria	0.0125047	ASV_7679	Proteobacteria	0.00732675	ASV_6822	Actinobacteria	0.0146071	ASV_7554	Actinobacteria	0.00765582	0.000218665	ASV_14331	Low-abundant	0.00310291	0.000284437									ASV_3818	Chloroflexi	0.0184173	0.00313859	ASV_5278	Non-assigned	0.000281686	0.020268	ASV_6326	Alveolata	0.00249835	ASV_2606	Alveolata	0.00426112	ASV_7312	Stramenopiles	0.000749587	ASV_5983	Non-assigned	0.00221681	ASV_7033	Rhizaria
ASV_7258	Non-assigned	0.00759475	ASV_3754	Acidobacteria	0.0108155	ASV_7681	Non-assigned	0.00670902	ASV_6823	Actinobacteria	0.0126738	ASV_7558	Non-assigned	0.0148318	7.73453e-05	ASV_14345	Acidobacteria	0.00281992	0.0015765									ASV_3820	Chloroflexi	0.0123565	0.000658966	ASV_5287	Actinobacteria	0.0240457	0.00292225	ASV_6328	Rhizaria	0.00294598	ASV_2624	Rhizaria	0.00269633	ASV_7314	Non-assigned	0.00121841	ASV_5985	Non-assigned	0.00150135	ASV_7038	Rhizaria
ASV_7259	Acidobacteria	0.00874131	ASV_3755	Proteobacteria	0.0258083	ASV_7684	Actinobacteria	0.00747842	ASV_6826	Non-assigned	0.0149265	ASV_7560	Verrucomicrobia	0.0314164	0.00068416	ASV_14369	Non-assigned	0.0103459	0.00052939									ASV_3823	Acidobacteria	0.00362177	0.0118684	ASV_5393	Non-assigned	0.000530633	0.00116645	ASV_6329	Rhizaria	0.0016333	ASV_2625	Stramenopiles	6.59158e-05	ASV_7316	Chloroplastida	0.00220253	ASV_5986	Rhizaria	0.00170332	ASV_7042	Rhizaria
ASV_7261	Gemmatimonadetes	0.00667835	ASV_3756	Non-assigned	0.0258381	ASV_7687	Bacteroidetes	0.00657285	ASV_6827	Non-assigned	0.0102717	ASV_7563	Proteobacteria	0.0120261	0.00174932	ASV_14385	Proteobacteria	0.00768135	0.000620255									ASV_3825	Acidobacteria	0.0158836	0.000824547	ASV_5399	Actinobacteria	0.0120725	0.000645735	ASV_6330	Alveolata	0.00368999	ASV_2626	Metazoa	0.0110649	ASV_7318	Rhizaria	0.0016354	ASV_5987	Non-assigned	0.000939656	ASV_7048	Non-assigned
ASV_7268	Verrucomicrobia	0.0120374	ASV_3757	Actinobacteria	0.0200627	ASV_7690	Actinobacteria	0.00920229	ASV_6830	Saccharibacteria	0.00882325	ASV_7564	Bacteroidetes	0.0118801	0.00019291	ASV_14394	Saccharibacteria	0.0080518	0.000573275									ASV_3872	Acidobacteria	0.016682	0.00870261	ASV_5402	Actinobacteria	0.0128517	0.000321229	ASV_6336	Rhizaria	0.00341174	ASV_2628	Rhizaria	0.0105142	ASV_7320	Non-assigned	0.00270214	ASV_5990	Rhizaria	0.00248794	ASV_7051	Rhizaria
ASV_7276	Acidobacteria	0.00783313	ASV_3759	Chloroflexi	0.0186939	ASV_7692	Non-assigned	0.0159913	ASV_6831	Proteobacteria	0.0331641	ASV_7568	Chloroflexi	0.0225516	0.000187645	ASV_14529	Proteobacteria	0.00714167	0.000143319									ASV_3873	Acidobacteria	0.00355468	0.0353087	ASV_5405	Verrucomicrobia	0.017503	0.00191279	ASV_6337	Rhizaria	0.00237431	ASV_2629	Alveolata	0.00687938	ASV_7321	Non-assigned	0.00260213	ASV_5991	Stramenopiles	0.00198165	ASV_7061	Rhizaria
ASV_7280	Non-assigned	0.0352057	ASV_3760	Chloroflexi	0.015071	ASV_7698	Non-assigned	0.0140378	ASV_6837	Cyanobacteria	0.000242147	ASV_7570	Proteobacteria	0.0102979	0.000484402	ASV_14864	Non-assigned	0.000602048	0.0030767									ASV_3874	Acidobacteria	0.0151937	0.00257341	ASV_5406	Acidobacteria	0.016212	0.0103536	ASV_6338	Rhizaria	0.00332827	ASV_2630	Alveolata	0.00530185	ASV_7322	Metazoa	0.000740598	ASV_5992	Fungi	0.00168807	ASV_7066	Rhizaria
ASV_7281	Chloroflexi	0.022407	ASV_3761	Proteobacteria	0.00919702	ASV_7700	Non-assigned	0.0108116	ASV_6906	Acidobacteria	9.81054e-05	ASV_7642	Saccharibacteria	0.00298687	0.00590324	ASV_14871	Acidobacteria	0.000185632	0.00221592									ASV_3875	Proteobacteria	0.0161322	0.00361242	ASV_5408	Verrucomicrobia	0.0167909	0.000288589	ASV_6339	Fungi	0.00184037	ASV_2631	Stramenopiles	0.00603572	ASV_7324	Metazoa	0.000705332	ASV_5993	Low-abundant	0.00154128	ASV_7071	Amoebozoa
ASV_7282	Proteobacteria	0.0127296	ASV_3806	Actinobacteria	0.0144157	ASV_7705	Actinobacteria	0.00594524	ASV_6963	Non-assigned	0.00110051	ASV_7643	Verrucomicrobia	0.000185632	0.0131595	ASV_14895	Acidobacteria	0.00161869	0.00512527									ASV_3899	Acidobacteria	0.000537404	0.0138584	ASV_5410	Non-assigned	0.00774714	0.00466306	ASV_6340	Rhizaria	0.00101848	ASV_2632	Metazoa	0.00813508	ASV_7325	Non-assigned	0.00206192	ASV_6230	Chloroplastida	0.00258106	ASV_7073	Stramenopiles
ASV_7283	Proteobacteria	0.0157441	ASV_3810	Non-assigned	0.000218665	ASV_7706	Non-assigned	0.00561966	ASV_6965	Acidobacteria	0.00409679	ASV_7647	Acidobacteria	0.00135123	0.0118271	ASV_14965	Acidobacteria	0.00222174	0.00199106									ASV_3934	Acidobacteria	0.0086012	0.0310092	ASV_5414	Actinobacteria	0.00113943	0.0288352	ASV_6341	Rhizaria	0.00171025	ASV_2649	Amoebozoa	0.00774676	ASV_7327	Fungi	0.00439918	ASV_6233	Rhizaria	0.00370989	ASV_7074	Non-assigned
ASV_7288	Actinobacteria	0.0102237	ASV_3814	Cyanobacteria	0.0178227	ASV_7709	Non-assigned	0.010009	ASV_7003	Chloroflexi	0.0172744	ASV_7662	Acidobacteria	0.00528026	0.00358282	ASV_14976	Proteobacteria	0.000241744	0.00156135									ASV_3937	Non-assigned	0.0125215	0.00486798	ASV_5418	Acidobacteria	0.000143319	0.0174378	ASV_6342	Rhizaria	0.00153583	ASV_2650	Metazoa	0.020417	ASV_7331	Rhizaria	0.0021859	ASV_6234	Low-abundant	0.00170616	ASV_7075	Alveolata
ASV_7289	Proteobacteria	0.0161308	ASV_3816	Acidobacteria	0.0121272	ASV_7713	Non-assigned	0.0142784	ASV_7006	Acidobacteria	0.0111815	ASV_7664	Non-assigned	0.000353932	0.00670971	ASV_15140	Gemmatimonadetes	0.0016305	0.00912971									ASV_3939	Non-assigned	0.000310876	0.0322978	ASV_5421	Acidobacteria	0.00214053	0.0257861	ASV_6344	Metazoa	0.00125799	ASV_2651	Fungi	0.00917954	ASV_7332	Non-assigned	0.00179501	ASV_6235	Fungi	0.00221627	ASV_7077	Rhizaria
ASV_7291	Chloroflexi	0.0102621	ASV_3817	Verrucomicrobia	0.0165743	ASV_7715	Gemmatimonadetes	0.00853311	ASV_7008	Non-assigned	0.00893769	ASV_7778	Acidobacteria	0.00556065	0.00318997	ASV_15141	Saccharibacteria	0.000148052	0.0061971									ASV_3947	Proteobacteria	0.0113873	0.0006888	ASV_5427	Actinobacteria	0.0298223	0.000144294	ASV_6346	Fungi	0.00147546	ASV_2652	Non-assigned	0.00671914	ASV_7334	Non-assigned	0.002187	ASV_6236	Metazoa	0.00110775	ASV_7082	Rhizaria
ASV_7295	Bacteroidetes	0.00975858	ASV_3821	Non-assigned	0.0194829	ASV_7833	Non-assigned	0.000215364	ASV_7010	Non-assigned	0.013372	ASV_7781	Proteobacteria	0.000381239	0.00855777													ASV_3948	Actinobacteria	0.0184158	0.0025691	ASV_5523	Non-assigned	0.0177676	0.000182402	ASV_6349	Metazoa	0.00104201	ASV_2653	Stramenopiles	0.0111637	ASV_7336	Non-assigned	0.00126572	ASV_6237	Metazoa	0.00153611	ASV_7083	Rhizaria
ASV_7312	Proteobacteria	0.000470345	ASV_3822	Actinobacteria	0.0153391	ASV_7848	Deinococcus-Thermus	0.00035448	ASV_7011	Saccharibacteria	0.000677048	ASV_7797	Verrucomicrobia	0.00981457	0.00197125													ASV_3949	Acidobacteria	0.0219023	0.00209882	ASV_5525	Non-assigned	0.040716	0.000571795	ASV_6350	Non-assigned	0.00201717	ASV_2654	Stramenopiles	0.00786555	ASV_7337	Metazoa	0.00208255	ASV_6238	Fungi	0.00122592	ASV_7091	Metazoa
ASV_7517	Actinobacteria	0.0112973	ASV_3824	Bacteroidetes	0.01413	ASV_7935	Non-assigned	0.000382344	ASV_7013	Non-assigned	0.0106087	ASV_7801	Actinobacteria	0.012246	0.000146665													ASV_3950	Proteobacteria	0.0178072	0.000121074	ASV_5531	Proteobacteria	0.00148152	0.0211901	ASV_6353	Stramenopiles	0.00132054	ASV_2656	Stramenopiles	0.00887435	ASV_7338	Stramenopiles	0.0027128	ASV_6239	Fungi	0.00116773	ASV_7092	Fungi
ASV_7518	Actinobacteria	0.0140441	ASV_3826	Verrucomicrobia	0.0319224	ASV_7941	Non-assigned	0.0111409	ASV_7015	Non-assigned	0.00920932	ASV_7802	Saccharibacteria	0.00908266	0.000238334													ASV_4012	Bacteroidetes	0.000578273	0.0014538	ASV_5532	Actinobacteria	0.0132978	0.00319153	ASV_6360	Rhizaria	0.000801866	ASV_2657	Non-assigned	0.00717308	ASV_7339	Stramenopiles	0.00229909	ASV_6240	Stramenopiles	0.00127845	ASV_7095	Rhizaria
ASV_7519	Proteobacteria	0.0326584	ASV_3828	Acidobacteria	0.0130631	ASV_7943	Gemmatimonadetes	0.00844318	ASV_7016	Proteobacteria	0.0157395	ASV_7805	Non-assigned	0.0159945	0.000167218													ASV_4017	Chloroflexi	0.0152047	0.00121699	ASV_5533	Actinobacteria	0.0143185	0.00208647	ASV_6363	Amoebozoa	0.00229215	ASV_2658	Non-assigned	0.0158967	ASV_7342	Non-assigned	0.00322014	ASV_6242	Stramenopiles	0.00284971	ASV_7097	Low-abundant
ASV_7521	Non-assigned	0.0234451	ASV_3829	Chloroflexi	0.0117971	ASV_7945	Non-assigned	0.00997723	ASV_7018	Actinobacteria	0.0165404	ASV_7813	Non-assigned	0.010288	0.000437331													ASV_4019	Non-assigned	0.00181046	0.00198036	ASV_5535	Gemmatimonadetes	0.00457285	0.00565446	ASV_6369	Rhizaria	5.16214e-05	ASV_2659	Alveolata	0.018128	ASV_7344	Rhizaria	0.00214676	ASV_6243	Metazoa	0.00257074	ASV_7099	Amoebozoa
ASV_7526	Actinobacteria	0.00872471	ASV_3832	Low-abundant	0.000236178	ASV_7946	Non-assigned	0.0113458	ASV_7019	Non-assigned	0.00885554	ASV_7814	Acidobacteria	0.0171391	0.00299796													ASV_4022	Acidobacteria	0.0131307	0.00264065	ASV_5537	Acidobacteria	0.0152302	0.000129147	ASV_6383	Fungi	0.000298626	ASV_2662	Metazoa	0.0110338	ASV_7347	Non-assigned	0.000959024	ASV_6244	Rhizaria	0.00312884	ASV_7116	Rhizaria
ASV_7529	Proteobacteria	0.00946724	ASV_3865	Non-assigned	0.000834168	ASV_7950	Acidobacteria	0.00804265	ASV_7020	Acidobacteria	0.00769904	ASV_7820	Acidobacteria	0.0118809	0.000154691													ASV_4031	Chloroflexi	0.00150323	0.0125112	ASV_5538	Non-assigned	0.00963265	0.000265021	ASV_6653	Fungi	0.0074237	ASV_2683	Alveolata	0.00531715	ASV_7348	Fungi	0.00171211	ASV_6245	Rhizaria	0.00169852	ASV_7145	Non-assigned
ASV_7530	Bacteroidetes	0.0131164	ASV_3870	Proteobacteria	0.0174592	ASV_7953	Actinobacteria	0.00538195	ASV_7021	Non-assigned	0.00543294	ASV_7822	Acidobacteria	0.00361876	0.00784897													ASV_4051	Chloroflexi	0.000295215	0.0146374	ASV_5541	Non-assigned	0.00371443	0.014103	ASV_6654	Chloroplastida	0.00613577	ASV_2685	Metazoa	0.0118401	ASV_7350	Fungi	0.00058489	ASV_6247	Alveolata	0.00421959	ASV_7147	Stramenopiles
ASV_7534	Non-assigned	0.012623	ASV_3871	Proteobacteria	0.0150803	ASV_7954	Non-assigned	0.00538152	ASV_7022	Actinobacteria	0.00636077	ASV_7824	Proteobacteria	0.0166998	0.00057873													ASV_4052	Non-assigned	0.00108806	0.000285326	ASV_5550	Non-assigned	0.000191172	0.0202466	ASV_6656	Non-assigned	0.00407138	ASV_2686	Rhizaria	0.0165801	ASV_7352	Rhizaria	0.00158255	ASV_6248	Stramenopiles	0.00224816	ASV_7153	Non-assigned
ASV_7537	Saccharibacteria	0.0065361	ASV_3876	Proteobacteria	0.0147936	ASV_7955	Non-assigned	0.0042208	ASV_7023	Actinobacteria	0.0100229	ASV_7862	Non-assigned	0.000172384	0.015205													ASV_4079	Proteobacteria	0.000270649	0.00123886	ASV_5554	Acidobacteria	0.0282675	0.000132511	ASV_6657	Non-assigned	0.00788256	ASV_2687	Metazoa	0.0077252	ASV_7353	Fungi	0.00128583	ASV_6250	Low-abundant	0.00445787	ASV_7161	Metazoa
ASV_7538	Acidobacteria	0.00924001	ASV_3878	Actinobacteria	0.0177475	ASV_7956	Acidobacteria	0.00433232	ASV_7024	Proteobacteria	0.0141269	ASV_7888	Actinobacteria	0.000622767	0.0125191													ASV_4094	Acidobacteria	0.000678379	0.0133275	ASV_5655	Non-assigned	0.00286142	0.000600905	ASV_6658	Non-assigned	0.00464008	ASV_2689	Stramenopiles	0.0100205	ASV_7354	Rhizaria	0.00108801	ASV_6252	Rhizaria	0.00194324	ASV_7203	Amoebozoa
ASV_7542	Non-assigned	0.00839643	ASV_3879	Actinobacteria	0.016746	ASV_7957	Proteobacteria	0.00886368	ASV_7025	Non-assigned	0.0108408	ASV_7911	Acidobacteria	0.000603342	0.00997195													ASV_4100	Actinobacteria	0.0143003	0.00302764	ASV_5666	Saccharibacteria	0.00945969	0.00272222	ASV_6662	Low-abundant	0.00425327	ASV_2690	Stramenopiles	0.0094878	ASV_7355	Rhizaria	0.000816233	ASV_6253	Amoebozoa	0.00161973	ASV_7210	Non-assigned
ASV_7543	Verrucomicrobia	0.0102735	ASV_3936	Proteobacteria	0.0186839	ASV_7959	Acidobacteria	0.00768763	ASV_7028	Chloroflexi	0.00715697	ASV_7912	Acidobacteria	0.000517152	0.0106631													ASV_4103	Bacteroidetes	0.0173838	0.000306727	ASV_5667	Non-assigned	0.0169147	0.00187066	ASV_6663	Rhizaria	0.00554968	ASV_2692	Alveolata	0.014642	ASV_7356	Stramenopiles	0.00184691	ASV_6254	Fungi	0.00598272	ASV_7218	Rhizaria
ASV_7549	Bacteroidetes	0.0077419	ASV_3938	Proteobacteria	0.0140115	ASV_7962	Non-assigned	0.032045	ASV_7029	Actinobacteria	0.00590087	ASV_7913	Acidobacteria	0.000208646	0.0222889													ASV_4113	Verrucomicrobia	0.000421195	0.000121074	ASV_5668	Actinobacteria	0.0180091	0.00213839	ASV_6665	Rhizaria	0.00239507	ASV_2711	Rhizaria	0.000434483	ASV_7434	Rhizaria	0.00299793	ASV_6256	Alveolata	0.00145092	ASV_7234	Stramenopiles
ASV_7556	Proteobacteria	0.00799708	ASV_3940	Bacteroidetes	0.0151677	ASV_7965	Gemmatimonadetes	0.011374	ASV_7031	Actinobacteria	0.00616601	ASV_7922	Acidobacteria	0.000742528	0.00686751													ASV_4116	Acidobacteria	0.0117044	0.000225683	ASV_5671	Actinobacteria	0.0115015	0.0004592	ASV_6667	Non-assigned	0.00101871	ASV_2713	Rhizaria	0.00911381	ASV_7435	Amoebozoa	0.00237094	ASV_6257	Fungi	0.00117457	ASV_7235	Rhizaria
ASV_7562	Proteobacteria	0.0179538	ASV_3941	Proteobacteria	0.0204457	ASV_7970	Acidobacteria	0.00620473	ASV_7171	Non-assigned	0.000838339	ASV_8033	Proteobacteria	0.00488654	0.00605964													ASV_4117	Actinobacteria	0.00293912	0.0380885	ASV_5676	Actinobacteria	0.00791487	0.00420528	ASV_6677	Rhizaria	0.00451743	ASV_2714	Metazoa	0.00873497	ASV_7436	Rhizaria	0.000723485	ASV_6258	Non-assigned	0.00230216	ASV_7244	Low-abundant
ASV_7566	Non-assigned	0.0110583	ASV_3942	Non-assigned	0.0117469	ASV_7972	Proteobacteria	0.0102799	ASV_7201	Non-assigned	0.0193179	ASV_8062	Actinobacteria	0.0102283	0.00161324													ASV_4134	Acidobacteria	8.36092e-05	0.0174749	ASV_5684	Non-assigned	0.00104475	0.0193962	ASV_6684	Rhizaria	0.00292774	ASV_2718	Alveolata	0.00666223	ASV_7437	Rhizaria	0.000687311	ASV_6260	Chloroplastida	0.000926816	ASV_7270	Rhizaria
ASV_7769	Non-assigned	0.016365	ASV_3945	Cyanobacteria	0.013637	ASV_7973	Chloroflexi	0.0102278	ASV_7202	Bacteroidetes	0.0205905	ASV_8068	Acidobacteria	0.00671465	0.000437331													ASV_4167	Non-assigned	0.000832373	0.0135042	ASV_5689	Actinobacteria	0.000331851	0.0219567	ASV_6690	Stramenopiles	0.00144568	ASV_2736	Metazoa	0.0150016	ASV_7438	Rhizaria	0.000470265	ASV_6262	Stramenopiles	0.00559035	ASV_7288	Stramenopiles
ASV_7770	Acidobacteria	0.0112986	ASV_3951	Proteobacteria	0.0155337	ASV_7975	Non-assigned	0.0176397	ASV_7204	Actinobacteria	0.0122701	ASV_8071	Verrucomicrobia	0.00429462	0.0121091													ASV_4168	Acidobacteria	0.013059	0.0044588	ASV_5787	Actinobacteria	0.00700577	0.00182919	ASV_6691	Metazoa	0.00149984	ASV_2737	Alveolata	0.00956232	ASV_7439	Fungi	0.00108523	ASV_6263	Alveolata	0.00138376
ASV_7771	Non-assigned	0.0275292	ASV_3954	Bacteroidetes	0.0149731	ASV_7976	Proteobacteria	0.00745571	ASV_7207	Acidobacteria	0.0196225	ASV_8078	Acidobacteria	0.0104254	0.00050967													ASV_4169	Bacteroidetes	0.00454268	9.81054e-05	ASV_5794	Actinobacteria	0.0132781	0.000741422	ASV_6695	Amoebozoa	0.000779653	ASV_2738	Fungi	0.00900949	ASV_7442	Non-assigned	0.000723485	ASV_6264	Non-assigned	0.00242925
ASV_7773	Chloroflexi	0.011362	ASV_3955	Actinobacteria	0.0149731	ASV_7978	Chloroflexi	0.00726443	ASV_7208	Acidobacteria	0.0232754	ASV_8083	Proteobacteria	0.00228045	0.00336763													ASV_4187	Acidobacteria	0.0158384	0.00297896	ASV_5797	Non-assigned	0.0146583	0.00565446	ASV_6696	Fungi	0.00142773	ASV_2739	Metazoa	0.012256	ASV_7443	Rhizaria	0.000470265	ASV_6268	Non-assigned	0.00200201
ASV_7775	Proteobacteria	0.00895601	ASV_3956	Verrucomicrobia	0.0190936	ASV_7980	Chloroflexi	0.0108351	ASV_7209	Acidobacteria	0.0113459	ASV_8090	Acidobacteria	0.0154679	0.000315896													ASV_4196	Acidobacteria	0.0230146	0.000225683	ASV_5803	Acidobacteria	0.0126816	0.000502488	ASV_6698	Fungi	0.00162748	ASV_2740	Metazoa	0.011707				ASV_6271	Stramenopiles	0.00142307
ASV_7776	WPS-2	0.0180141	ASV_3957	Non-assigned	0.0148958	ASV_7981	Actinobacteria	0.00694967	ASV_7210	Acidobacteria	0.00624496	ASV_8096	Verrucomicrobia	0.00420192	0.00378821													ASV_4249	Verrucomicrobia	0.000462706	0.00395343	ASV_5805	Actinobacteria	0.0079758	0.00801606	ASV_6700	Metazoa	0.000813589	ASV_2744	Alveolata	0.00488104				ASV_6272	Non-assigned	0.00162085
ASV_7779	Firmicutes	0.0151938	ASV_3958	Low-abundant	0.0115134	ASV_7986	Non-assigned	0.00944839	ASV_7213	Non-assigned	0.00997684	ASV_8098	Bacteroidetes	0.0104999	0.0029358													ASV_4257	Chloroflexi	0.0151231	0.0002296	ASV_5806	Verrucomicrobia	0.00730398	0.00502718	ASV_6701	Rhizaria	0.000888911	ASV_2745	Stramenopiles	0.0120048				ASV_6274	Stramenopiles	0.00270812
ASV_7780	Chloroflexi	0.014864	ASV_4006	Proteobacteria	0.00766182	ASV_7987	Saccharibacteria	0.00668427	ASV_7215	Non-assigned	0.00857289	ASV_8099	Proteobacteria	0.010641	0.000155438													ASV_4268	Verrucomicrobia	0.0146019	0.00251531	ASV_5809	Non-assigned	0.00159352	0.0141516	ASV_6702	Fungi	0.00111138	ASV_2764	Rhizaria	0.000119273				ASV_6275	Non-assigned	0.00117431
ASV_7783	Firmicutes	0.0090847	ASV_4010	Proteobacteria	0.0129722	ASV_7988	Non-assigned	0.00552941	ASV_7216	Actinobacteria	0.00736137	ASV_8100	Saccharibacteria	0.00915784	0.00051748													ASV_4296	Acidobacteria	0.00129014	0.029946	ASV_5813	Non-assigned	0.000963426	0.0194916	ASV_6710	Non-assigned	0.000581109	ASV_2767	Rhizaria	6.59158e-05				ASV_6572	Chloroplastida	0.00176082
ASV_7784	Proteobacteria	0.0151551	ASV_4011	Non-assigned	0.0150771	ASV_7990	Non-assigned	0.00780076	ASV_7219	Actinobacteria	0.0103892	ASV_8101	Acidobacteria	0.000625939	0.00646866													ASV_4307	Actinobacteria	0.000355836	0.0118708	ASV_5815	Non-assigned	0.0172456	0.000872154	ASV_6713	Rhizaria	0.0015647	ASV_2768	Chloroplastida	0.00748779				ASV_6573	Fungi	0.00202794
ASV_7785	Chloroflexi	0.027603	ASV_4018	Proteobacteria	0.0148884	ASV_8024	Actinobacteria	0.0317463	ASV_7220	Non-assigned	0.00735901	ASV_8102	Verrucomicrobia	0.0138382	0.00193761													ASV_4336	Actinobacteria	0.000193304	0.000185355	ASV_5816	Acidobacteria	0.0254092	0.00211247	ASV_6717	Fungi	0.00146344	ASV_2770	Metazoa	0.0113523				ASV_6574	Stramenopiles	0.0020499
ASV_7787	Saccharibacteria	0.0106022	ASV_4020	Chloroflexi	0.012019	ASV_8029	Bacteroidetes	0.000137065	ASV_7222	Verrucomicrobia	0.0165404	ASV_8103	Acidobacteria	0.00500751	0.0045092													ASV_4345	Acidobacteria	0.00460725	0.0146395	ASV_5830	Acidobacteria	0.0257651	0.00671295	ASV_6724	Low-abundant	0.00725855	ASV_2771	Chloroplastida	0.0101517				ASV_6575	Non-assigned	0.00185748
ASV_7788	Non-assigned	0.0112099	ASV_4021	Acidobacteria	0.0179623	ASV_8112	WPS-2	0.00295635	ASV_7224	Acidobacteria	0.00911172	ASV_8106	Non-assigned	0.0107235	0.000585265													ASV_4347	Acidobacteria	0.0145339	0.01419	ASV_5922	Non-assigned	0.0132199	0.00570551	ASV_6726	Fungi	0.000284588	ASV_2772	Stramenopiles	0.00849247				ASV_6576	Amoebozoa	0.00304861
ASV_7796	Actinobacteria	0.0120114	ASV_4026	Non-assigned	0.00995051	ASV_8130	Actinobacteria	0.000206752	ASV_7226	Acidobacteria	0.0130958	ASV_8107	Proteobacteria	0.0102621	0.00238334													ASV_4348	Acidobacteria	0.0106196	0.00845716	ASV_5932	Acidobacteria	0.0134691	0.000728937	ASV_7015	Non-assigned	0.00505279	ASV_2773	Metazoa	0.00935886				ASV_6577	Chloroplastida	0.00231718
ASV_7799	Saccharibacteria	0.00580117	ASV_4027	Acidobacteria	0.0135158	ASV_8133	Saccharibacteria	0.00286637	ASV_7227	Actinobacteria	0.0236792	ASV_8108	Gemmatimonadetes	0.00256552	0.00278663													ASV_4354	Proteobacteria	0.00614244	0.00631635	ASV_5933	Actinobacteria	0.00230099	0.0155341	ASV_7016	Fungi	0.0187233	ASV_2774	Metazoa	0.011047				ASV_6578	Stramenopiles	0.00163543
ASV_7800	Saccharibacteria	0.00894458	ASV_4029	Acidobacteria	0.0218859	ASV_8227	Actinobacteria	0.00132658	ASV_7230	Non-assigned	0.00895945	ASV_8149	Non-assigned	0.000172384	0.00631461													ASV_4356	Non-assigned	0.010106	0.00102242	ASV_5938	Non-assigned	0.0136665	0.00133891	ASV_7017	Non-assigned	0.00907341	ASV_2776	Fungi	0.00963976				ASV_6579	Rhizaria	0.00256692
ASV_7808	Cyanobacteria	0.0186362	ASV_4032	Acidobacteria	0.009712	ASV_8231	Non-assigned	0.00341469	ASV_7231	Chloroflexi	0.00761397	ASV_8174	Non-assigned	0.000556896	0.00636191													ASV_4357	Acidobacteria	0.0123498	0.000734528	ASV_5948	Acidobacteria	0.0101568	0.000649098	ASV_7018	Fungi	0.00224847	ASV_2777	Chloroplastida	0.00741119				ASV_6582	Stramenopiles	0.000834822
ASV_7809	Acidobacteria	0.00760457	ASV_4033	Chloroflexi	0.0103629	ASV_8232	Non-assigned	0.00114655	ASV_7309	Non-assigned	0.00313859	ASV_8175	Proteobacteria	0.000197348	0.00959075													ASV_4360	Actinobacteria	0.000218665	0.0290533	ASV_5951	Acidobacteria	0.00351562	0.0264756	ASV_7021	Fungi	0.0090355	ASV_2779	Rhizaria	0.00960097				ASV_6583	Stramenopiles	0.000855947
ASV_7812	Bacteroidetes	0.0161784	ASV_4036	Cyanobacteria	0.000115567	ASV_8234	Actinobacteria	0.0146252	ASV_7310	Proteobacteria	0.000233289	ASV_8182	Saccharibacteria	0.00574874	0.00430369													ASV_4362	Non-assigned	0.00899688	0.00046289	ASV_6080	Actinobacteria	0.000227646	0.00116645	ASV_7022	Rhizaria	0.00306928	ASV_2780	Metazoa	0.00787507				ASV_6584	Stramenopiles	0.000737677
ASV_7815	Acidobacteria	0.0167814	ASV_4053	Proteobacteria	0.00158413	ASV_8237	Actinobacteria	0.0166228	ASV_7458	Non-assigned	0.0110299	ASV_8184	Verrucomicrobia	0.00088831	0.0111398													ASV_4389	Actinobacteria	0.000231353	0.0202349	ASV_6081	Acidobacteria	0.000876186	0.00439997	ASV_7023	Alveolata	0.0171766	ASV_2781	Fungi	0.0137291				ASV_6585	Stramenopiles	0.00317112
ASV_7818	Saccharibacteria	0.0144294	ASV_4081	Bacteroidetes	0.000855526	ASV_8238	Saccharibacteria	0.00853506	ASV_7460	Actinobacteria	0.0123541	ASV_8186	Acidobacteria	0.000624461	0.0144024													ASV_4397	Saccharibacteria	0.000105299	0.0150805	ASV_6082	Non-assigned	0.00231413	0.000985195	ASV_7026	Fungi	0.00473018	ASV_2782	Alveolata	0.00629954				ASV_6586	Non-assigned	0.000443624
ASV_7819	Saccharibacteria	0.00980638	ASV_4084	Bacteroidetes	0.000119167	ASV_8240	Chloroflexi	0.00789715	ASV_7462	Acidobacteria	0.0192062	ASV_8187	Cyanobacteria	0.000148052	0.0142548													ASV_4433	Bacteroidetes	0.00483349	0.000392422	ASV_6083	WPS-2	0.015739	0.000491622	ASV_7027	Metazoa	0.0137342	ASV_2783	Stramenopiles	0.0146253				ASV_6587	Rhizaria	0.0026108
ASV_7821	Low-abundant	0.0140038	ASV_4092	Actinobacteria	0.0128196	ASV_8241	Non-assigned	0.00757342	ASV_7466	Non-assigned	0.0088785	ASV_8193	Verrucomicrobia	0.00536695	0.0156792													ASV_4436	Acidobacteria	0.00252796	0.00794654	ASV_6086	Acidobacteria	0.00658679	0.00319571	ASV_7030	Rhizaria	0.0017758	ASV_2788	Chloroplastida	0.000164883				ASV_6588	Alveolata	0.00284974
ASV_7826	Gemmatimonadetes	0.0141424	ASV_4095	Proteobacteria	0.0204606	ASV_8244	Firmicutes	0.00485392	ASV_7467	Firmicutes	0.0124678	ASV_8194	Saccharibacteria	0.000148052	0.00867043													ASV_4438	Bacteroidetes	0.000760481	0.0106462	ASV_6089	Saccharibacteria	0.00907179	0.000511178	ASV_7034	Rhizaria	0.00219772	ASV_2803	Non-assigned	0.000674321				ASV_6589	Stramenopiles	0.00207041
ASV_7828	Gemmatimonadetes	0.0100647	ASV_4096	Proteobacteria	0.0121708	ASV_8245	Actinobacteria	0.0047484	ASV_7470	Saccharibacteria	0.00747848	ASV_8197	Actinobacteria	0.00140137	0.0130818													ASV_4441	Verrucomicrobia	0.0108256	0.00786183	ASV_6092	Verrucomicrobia	0.0159628	0.00802321	ASV_7035	Non-assigned	0.0147063	ASV_2807	Alveolata	0.00720417				ASV_6592	Chloroplastida	0.00178646
ASV_8032	Actinobacteria	0.0200124	ASV_4098	Acidobacteria	0.0126007	ASV_8252	Verrucomicrobia	0.0117139	ASV_7474	Non-assigned	0.0160813	ASV_8218	Proteobacteria	0.00157841	0.00960536													ASV_4505	Bacteroidetes	0.00173351	0.00412954	ASV_6097	Verrucomicrobia	0.0100714	0.000121074	ASV_7036	Fungi	0.00421106	ASV_2809	Stramenopiles	0.0165937				ASV_6593	Non-assigned	0.00195155
ASV_8035	Acidobacteria	0.029937	ASV_4105	Verrucomicrobia	0.015872	ASV_8260	Saccharibacteria	0.0109578	ASV_7476	Chloroflexi	0.0118808	ASV_8221	Bacteroidetes	0.000185632	0.00422725													ASV_4513	Acidobacteria	0.0189037	0.00258398	ASV_6100	Actinobacteria	0.0135834	0.000397532	ASV_7040	Non-assigned	0.00180986	ASV_2810	Metazoa	0.0155023				ASV_6594	Non-assigned	0.0020985
ASV_8036	Saccharibacteria	0.0101533	ASV_4107	Verrucomicrobia	0.0211471	ASV_8263	Actinobacteria	0.00665874	ASV_7479	Non-assigned	0.018068	ASV_8345	Proteobacteria	0.0024814	0.000105299													ASV_4516	Actinobacteria	0.0108713	0.000282908	ASV_6106	Actinobacteria	0.00898509	0.00902731	ASV_7041	Alveolata	0.00146798	ASV_2811	Fungi	0.00631456				ASV_6597	Alveolata	0.00279763
ASV_8037	Chloroflexi	0.0115952	ASV_4109	Acidobacteria	0.0137465	ASV_8264	Actinobacteria	0.0112812	ASV_7480	Non-assigned	0.0101908	ASV_8365	Low-abundant	0.00636819	0.00302248													ASV_4525	Chloroflexi	0.0158935	0.00204842	ASV_6107	Verrucomicrobia	0.0110279	0.00165982	ASV_7044	Low-abundant	0.00423796	ASV_2812	Metazoa	0.00670497				ASV_6598	Metazoa	0.00103362
ASV_8042	Non-assigned	0.014904	ASV_4110	Proteobacteria	0.0172762	ASV_8266	Proteobacteria	0.0103233	ASV_7481	Acidobacteria	0.00689056	ASV_8366	Actinobacteria	0.00747343	0.000125824													ASV_4532	Proteobacteria	0.0195712	0.00252168	ASV_6111	Gemmatimonadetes	0.000227646	0.0125682	ASV_7045	Non-assigned	0.00135242	ASV_2813	Chloroplastida	0.00567081				ASV_6599	Non-assigned	0.000892673
ASV_8043	Chloroflexi	0.010055	ASV_4112	Proteobacteria	0.0174948	ASV_8267	Acidobacteria	0.0107056	ASV_7482	Acidobacteria	0.0125045	ASV_8382	Verrucomicrobia	0.00152612	0.0129135													ASV_4534	Acidobacteria	0.0123306	0.0002296	ASV_6184	Acidobacteria	0.000454005	0.000933158	ASV_7046	Chloroplastida	0.00446829	ASV_2814	Alveolata	0.00728074				ASV_6601	Rhizaria	0.000916482
ASV_8045	Acidobacteria	0.0152461	ASV_4115	Proteobacteria	0.0242982	ASV_8270	Non-assigned	0.00695044	ASV_7483	Non-assigned	0.0133272	ASV_8384	Verrucomicrobia	0.0145041	0.000994759													ASV_4540	Acidobacteria	0.000167218	0.000981838	ASV_6185	Actinobacteria	0.0110994	0.00361129	ASV_7049	Chloroplastida	0.00209975	ASV_2815	Alveolata	0.00511085				ASV_6602	Stramenopiles	0.000536434
ASV_8046	Non-assigned	0.0100336	ASV_4170	Proteobacteria	0.000105299	ASV_8272	Acidobacteria	0.010382	ASV_7484	Actinobacteria	0.0110329	ASV_8388	Verrucomicrobia	0.015763	0.00315332													ASV_4568	Actinobacteria	9.84051e-05	0.0114222	ASV_6240	Non-assigned	0.0117826	0.000170393	ASV_7054	Rhizaria	0.00125856	ASV_2816	Metazoa	0.00594223				ASV_6603	Non-assigned	0.00108483
ASV_8047	Acidobacteria	0.0152437	ASV_4176	Actinobacteria	0.0192194	ASV_8273	Actinobacteria	0.00867533	ASV_7487	Acidobacteria	0.00849873	ASV_8389	Acidobacteria	0.00879776	0.00845225													ASV_4591	Proteobacteria	0.00644114	0.000294316	ASV_6243	Proteobacteria	0.0123106	0.000618686	ASV_7055	Chloroplastida	0.00138415	ASV_2826	Rhizaria	4.57087e-05				ASV_6604	Alveolata	0.00159063
ASV_8050	Actinobacteria	0.00737746	ASV_4177	Acidobacteria	0.0169231	ASV_8274	Proteobacteria	0.00625496	ASV_7490	Bacteroidetes	0.00786978	ASV_8390	Low-abundant	0.0103187	0.0020777													ASV_4594	Chloroflexi	0.0166073	0.000200608	ASV_6248	Non-assigned	0.0062309	0.00362579	ASV_7056	Rhizaria	0.00137097	ASV_2845	Alveolata	0.00705355				ASV_6605	Fungi	0.00155579
ASV_8051	Proteobacteria	0.0200562	ASV_4178	Acidobacteria	0.0178733	ASV_8275	Chloroflexi	0.00764286	ASV_7498	Non-assigned	0.000282908	ASV_8395	Acidobacteria	0.00282229	0.00935609													ASV_4600	Non-assigned	0.0166602	0.000102242	ASV_6251	Gemmatimonadetes	0.0116591	0.00042962	ASV_7057	Non-assigned	0.000883327	ASV_2846	Metazoa	0.00720676				ASV_6606	Rhizaria	0.00072522
ASV_8057	Proteobacteria	0.0111848	ASV_4180	Acidobacteria	0.0103936	ASV_8276	Chloroflexi	0.00819993	ASV_7587	Proteobacteria	0.00249039	ASV_8399	Proteobacteria	0.00138143	0.00768368													ASV_4601	Verrucomicrobia	0.008801	0.0113974	ASV_6252	Non-assigned	0.0120441	0.000132511	ASV_7058	Non-assigned	0.000836375	ASV_2847	Non-assigned	0.00997703				ASV_6607	Rhizaria	0.0028767
ASV_8060	Bacteroidetes	0.00631149	ASV_4181	Verrucomicrobia	0.0152586	ASV_8277	Non-assigned	0.0120321	ASV_7594	Non-assigned	0.00518995	ASV_8435	Bacteroidetes	0.000185632	0.000541417													ASV_4604	Acidobacteria	0.00749516	0.0114655	ASV_6253	Actinobacteria	0.0115105	0.000200608	ASV_7059	Rhizaria	0.00116018	ASV_2848	Metazoa	0.0128383				ASV_6609	Non-assigned	0.00236557
ASV_8066	Saccharibacteria	0.00763312	ASV_4182	Cyanobacteria	0.0137726	ASV_8325	Actinobacteria	0.0124699	ASV_7671	Non-assigned	0.00142663	ASV_8477	Non-assigned	0.000197348	0.00489406													ASV_4606	Proteobacteria	0.0111596	0.000423733	ASV_6254	Non-assigned	0.00997821	0.00189774	ASV_7063	Rhizaria	0.00189308	ASV_2849	Stramenopiles	0.00780135				ASV_6610	Alveolata	0.00193121
ASV_8070	Non-assigned	0.00715573	ASV_4184	Verrucomicrobia	0.0217408	ASV_8327	Proteobacteria	0.0125205	ASV_7717	Non-assigned	0.0220668	ASV_8480	Non-assigned	0.000353932	0.00780344													ASV_4607	Chloroflexi	0.0139545	0.00248293	ASV_6255	Non-assigned	0.0151519	0.000200608	ASV_7064	Non-assigned	0.00168608	ASV_2850	Non-assigned	0.00577943				ASV_6611	Rhizaria	0.00170803
ASV_8072	Actinobacteria	0.0081042	ASV_4186	Cyanobacteria	0.0195588	ASV_8328	Bacteroidetes	0.000174544	ASV_7719	Chloroflexi	0.011924	ASV_8484	Acidobacteria	0.00129942	0.0113992													ASV_4608	Cyanobacteria	0.00432757	0.00850921	ASV_6256	Non-assigned	0.00623093	0.00541642	ASV_7067	Non-assigned	0.000996219	ASV_2852	Non-assigned	0.00417899				ASV_6614	Fungi	0.00136178
ASV_8073	Actinobacteria	0.00844682	ASV_4188	Non-assigned	0.0113583	ASV_8403	Saccharibacteria	0.000858388	ASV_7721	Low-abundant	0.0197253	ASV_8489	Acidobacteria	0.00229511	0.00790932													ASV_4610	Non-assigned	0.00891443	0.000437774	ASV_6257	Verrucomicrobia	0.0215412	0.000583618	ASV_7068	Non-assigned	0.00251491	ASV_2853	Metazoa	0.0182393				ASV_6615	Stramenopiles	0.00204055
ASV_8075	Acidobacteria	0.00824711	ASV_4189	Verrucomicrobia	0.0149078	ASV_8433	Chloroflexi	0.000227646	ASV_7722	Proteobacteria	0.012306	ASV_8492	Saccharibacteria	0.000394695	0.0110708													ASV_4622	Verrucomicrobia	0.00873922	0.0018368	ASV_6259	Acidobacteria	0.000804169	0.0107518	ASV_7070	Non-assigned	0.00124109	ASV_2854	Chloroplastida	0.00543366				ASV_6617	Non-assigned	0.00196712
ASV_8077	Actinobacteria	0.00689536	ASV_4190	Chloroflexi	0.0184382	ASV_8525	Bacteroidetes	0.00833383	ASV_7723	Actinobacteria	0.0176029	ASV_8499	Acidobacteria	0.00125914	0.0053627													ASV_4650	Chloroflexi	0.00194267	0.0349534	ASV_6264	Acidobacteria	0.0252687	0.00333297	ASV_7072	Amoebozoa	0.0013364	ASV_2886	Stramenopiles	0.000257679				ASV_6618	Metazoa	0.00300302
ASV_8086	Non-assigned	0.00804877	ASV_4191	Saccharibacteria	0.0131215	ASV_8526	Proteobacteria	0.00861716	ASV_7724	Non-assigned	0.0133168	ASV_8500	Low-abundant	0.00372114	0.00996917													ASV_4658	Actinobacteria	0.000667281	0.0139119	ASV_6271	Actinobacteria	0.000910585	0.0112038	ASV_7079	Stramenopiles	0.00122892	ASV_2887	Low-abundant	0.0107714				ASV_6620	Stramenopiles	0.00226932
ASV_8087	Proteobacteria	0.00791244	ASV_4193	Proteobacteria	0.00960653	ASV_8527	Non-assigned	0.00625746	ASV_7725	Actinobacteria	0.011537	ASV_8623	Proteobacteria	0.0038784	0.000834101													ASV_4697	Chloroflexi	0.000285987	0.00582782	ASV_6275	Non-assigned	0.0145564	0.00375165	ASV_7080	Fungi	0.00145213	ASV_2889	Fungi	0.0124085				ASV_6623	Stramenopiles	0.00699831
ASV_8091	Proteobacteria	0.0142053	ASV_4194	Non-assigned	0.02358	ASV_8529	Saccharibacteria	0.0116018	ASV_7726	Non-assigned	0.0101522	ASV_8640	Non-assigned	0.00701427	0.000760199													ASV_4699	Non-assigned	0.0121809	0.000233289	ASV_6277	Proteobacteria	0.00125983	0.00749308	ASV_7087	Non-assigned	0.000825472	ASV_2891	Stramenopiles	0.00926169				ASV_6624	Fungi	0.00211788
ASV_8092	Bacteroidetes	0.0118771	ASV_4197	Acidobacteria	0.0242156	ASV_8531	Acidobacteria	0.0104084	ASV_7727	Acidobacteria	0.00988993	ASV_8645	Saccharibacteria	0.00824878	0.000437331													ASV_4704	Chloroflexi	0.00533824	0.0136401	ASV_6330	Proteobacteria	0.000191172	0.0123271	ASV_7093	Amoebozoa	0.000928688	ASV_2892	Amoebozoa	0.00472833				ASV_6626	Fungi	0.000954126
ASV_8093	Actinobacteria	0.0135422	ASV_4199	Chloroflexi	0.00928143	ASV_8532	Non-assigned	0.00865725	ASV_7731	Actinobacteria	0.0097227	ASV_8646	Non-assigned	0.00790103	0.00136676													ASV_4709	Non-assigned	0.0105843	0.0010989	ASV_6407	Non-assigned	0.00107194	0.0253161	ASV_7094	Metazoa	0.00189095	ASV_2894	Metazoa	0.00476527				ASV_6649	Rhizaria	5.73984e-05
ASV_8094	Bacteroidetes	0.0168632	ASV_4255	Acidobacteria	0.0207498	ASV_8533	Actinobacteria	0.00866306	ASV_7732	Chloroflexi	0.00853522	ASV_8648	Saccharibacteria	0.0101615	7.73453e-05													ASV_4713	Actinobacteria	0.016351	0.000648165	ASV_6408	Chloroflexi	0.0129883	0.00143154	ASV_7096	Amoebozoa	0.00122313	ASV_2895	Alveolata	0.0114927				ASV_6718	Fungi	0.00019046
ASV_8095	Non-assigned	0.0130117	ASV_4256	Verrucomicrobia	0.0192538	ASV_8536	Non-assigned	0.00638955	ASV_7734	Non-assigned	0.00922798	ASV_8673	Actinobacteria	0.0122081	0.00202584													ASV_4718	Non-assigned	0.0135879	0.000200348	ASV_6410	Non-assigned	0.00925847	0.0070799	ASV_7100	Alveolata	0.0007227	ASV_2929	Rhizaria	0.000543178				ASV_6719	Chloroplastida	0.00019046
ASV_8105	Proteobacteria	0.0086066	ASV_4259	Cyanobacteria	0.0140143	ASV_8538	Actinobacteria	0.0047484	ASV_7735	Acidobacteria	0.00942994	ASV_8674	Proteobacteria	0.00581894	0.0027748													ASV_4724	Non-assigned	0.00918086	0.000181586	ASV_6412	Non-assigned	0.0151364	0.00276894	ASV_7127	Low-abundant	0.000522157	ASV_2932	Metazoa	0.0116715				ASV_6720	Stramenopiles	0.00019046
ASV_8113	Saccharibacteria	0.00210163	ASV_4261	Chloroflexi	0.0109485	ASV_8542	Non-assigned	0.00777191	ASV_7743	Acidobacteria	0.00896792	ASV_8678	Acidobacteria	0.00525518	0.00352092													ASV_4728	Non-assigned	0.00877897	0.0002296	ASV_6414	Actinobacteria	0.00236669	0.00837863	ASV_7292	Non-assigned	0.000198468	ASV_2933	Stramenopiles	0.00858833				ASV_6735	Non-assigned	0.00136726
ASV_8132	Bacteroidetes	0.000276213	ASV_4263	Acidobacteria	0.0149432	ASV_8545	Proteobacteria	0.0113525	ASV_7744	WPS-2	0.00971238	ASV_8685	Verrucomicrobia	0.0102287	0.005089													ASV_4753	Acidobacteria	0.000355836	0.0109707	ASV_6421	Non-assigned	0.0121056	0.000865766				ASV_2934	Non-assigned	0.00934025				ASV_6736	Amoebozoa	0.000130735
ASV_8333	Saccharibacteria	0.012656	ASV_4264	Non-assigned	0.0114969	ASV_8547	Verrucomicrobia	0.00891893	ASV_7747	Actinobacteria	0.00874666	ASV_8688	Acidobacteria	0.0109861	0.000218665													ASV_4754	Actinobacteria	0.000130099	0.0113805	ASV_6423	Actinobacteria	0.00735661	0.00543245				ASV_2935	Stramenopiles	0.00611702				ASV_6908	Fungi	0.00287249
ASV_8337	Acidobacteria	0.014164	ASV_4265	Bacteroidetes	0.0131446	ASV_8549	Verrucomicrobia	0.00712413	ASV_7748	Proteobacteria	0.00556314	ASV_8693	Bacteroidetes	0.0124349	0.00686385													ASV_4794	Bacteroidetes	0.0120107	0.000102242	ASV_6424	Non-assigned	0.00591792	0.00965054				ASV_2936	Alveolata	0.013583				ASV_6909	Rhizaria	0.0019078
ASV_8341	Acidobacteria	0.0118281	ASV_4270	Non-assigned	0.0220852	ASV_8552	Saccharibacteria	0.00868476	ASV_7749	Acidobacteria	0.00941841	ASV_8694	Proteobacteria	0.0106568	0.000315896													ASV_4798	Non-assigned	0.00433732	0.00738549	ASV_6426	Acidobacteria	0.0210681	0.000225683				ASV_2937	Rhizaria	0.00724594				ASV_6910	Rhizaria	0.00131988
ASV_8347	Acidobacteria	0.0104646	ASV_4271	Chloroflexi	0.0216883	ASV_8553	Non-assigned	0.0097482	ASV_7750	Non-assigned	0.00794796	ASV_8696	Verrucomicrobia	0.0110515	0.000260736													ASV_4800	Chloroflexi	0.0097131	0.0002296	ASV_6428	Actinobacteria	0.00473988	0.00966163				ASV_2938	Chloroplastida	0.00747936				ASV_6912	Fungi	0.0012639
ASV_8348	Chloroflexi	0.0143711	ASV_4272	Bacteroidetes	0.0230844	ASV_8555	Acidobacteria	0.00696124	ASV_7751	Verrucomicrobia	0.0122442	ASV_8730	Acidobacteria	0.000417293	0.0104737													ASV_4801	Acidobacteria	0.0101743	0.00327176	ASV_6429	Non-assigned	0.000636708	0.0208578				ASV_2939	Rhizaria	0.00598692				ASV_6913	Fungi	0.00311277
ASV_8350	Non-assigned	0.0212292	ASV_4273	Actinobacteria	0.0191496	ASV_8558	Actinobacteria	0.00591723	ASV_7752	Actinobacteria	0.0103874	ASV_8737	Proteobacteria	0.000233187	0.00713776													ASV_4803	Proteobacteria	0.0113458	0.00146325	ASV_6430	Actinobacteria	0.0034807	0.0073245				ASV_2940	Metazoa	0.00651384				ASV_6915	Rhizaria	0.00122364
ASV_8351	Non-assigned	0.00766015	ASV_4274	Proteobacteria	0.0195376	ASV_8559	Actinobacteria	0.00704486	ASV_7758	Non-assigned	0.00735406	ASV_8746	Verrucomicrobia	0.00047356	0.00815287													ASV_4806	Actinobacteria	0.0117978	0.000363172	ASV_6435	Verrucomicrobia	0.00238785	0.015312				ASV_2942	Metazoa	0.0235373				ASV_6916	Non-assigned	0.00149714
ASV_8352	Acidobacteria	0.00953678	ASV_4275	Acidobacteria	0.0127653	ASV_8601	Actinobacteria	0.0130815	ASV_7759	Non-assigned	0.0438102	ASV_8761	Saccharibacteria	0.000564111	0.0175754													ASV_4815	Saccharibacteria	0.0109344	0.000121074	ASV_6440	Actinobacteria	0.0118948	0.00613811				ASV_2972	Alveolata	0.00750247				ASV_6917	Stramenopiles	0.00232338
ASV_8354	Acidobacteria	0.0115724	ASV_4276	Chloroflexi	0.00999252	ASV_8603	Actinobacteria	0.0157665	ASV_7760	Chloroflexi	0.0256872	ASV_8779	Acidobacteria	0.000973696	0.0085074													ASV_4820	Proteobacteria	0.0216254	0.000253584	ASV_6462	Saccharibacteria	0.000867508	0.00716169				ASV_2974	Alveolata	0.00600134				ASV_6920	Chloroplastida	0.00144845
ASV_8356	WPS-2	0.0091792	ASV_4335	Verrucomicrobia	0.000577145	ASV_8605	Actinobacteria	0.0183069	ASV_7761	Non-assigned	0.00490527	ASV_8934	Proteobacteria	0.00885832	0.000187645													ASV_4840	Chloroflexi	0.00081053	0.0135133	ASV_6463	Actinobacteria	0.0124059	0.000294316				ASV_2976	Stramenopiles	0.0112401				ASV_6921	Non-assigned	0.00083143
ASV_8358	Deinococcus-Thermus	0.00761092	ASV_4339	Actinobacteria	0.0121292	ASV_8606	Non-assigned	0.0182052	ASV_7762	Acidobacteria	0.000571795	ASV_8935	Verrucomicrobia	0.0112246	0.00131199													ASV_4878	Verrucomicrobia	0.00967655	0.000726442	ASV_6581	Non-assigned	0.00902395	0.000933158				ASV_2979	Metazoa	0.010714				ASV_6922	Stramenopiles	0.00228134
ASV_8359	Proteobacteria	0.00742528	ASV_4344	Chloroflexi	0.0168216	ASV_8607	Actinobacteria	0.0116739	ASV_7850	Actinobacteria	0.00312714	ASV_8936	Non-assigned	0.0085423	9.84051e-05													ASV_4882	Saccharibacteria	0.00272081	0.000418053	ASV_6589	Non-assigned	0.0130905	0.000170393				ASV_3010	Low-abundant	0.00575582				ASV_6923	Stramenopiles	0.00310352
ASV_8360	Acidobacteria	0.0141948	ASV_4349	Acidobacteria	0.000155438	ASV_8804	Low-abundant	0.00428078	ASV_7852	Chloroflexi	0.000855979	ASV_8939	Proteobacteria	0.00405801	0.000218665													ASV_4888	Acidobacteria	0.011253	0.00530294	ASV_6598	Chloroflexi	0.000908197	0.0105335				ASV_3011	Fungi	8.90313e-05				ASV_6924	Stramenopiles	0.000549248
ASV_8362	Proteobacteria	0.0138297	ASV_4352	Non-assigned	0.0159222	ASV_8813	Non-assigned	0.009949	ASV_7991	Low-abundant	0.0154308	ASV_8943	Verrucomicrobia	0.00865669	0.000704555													ASV_4891	Verrucomicrobia	0.0149178	0.00308511	ASV_6599	Non-assigned	0.0131432	0.00109441				ASV_3018	Stramenopiles	0.00713001				ASV_6925	Stramenopiles	0.000380249
ASV_8364	Bacteroidetes	0.00839643	ASV_4355	Non-assigned	0.0230258	ASV_8814	WPS-2	0.00925082	ASV_7994	Actinobacteria	0.00955977	ASV_8950	Non-assigned	0.00198461	0.00458077													ASV_4893	Actinobacteria	0.0181008	0.0002296	ASV_6607	Non-assigned	0.000451988	0.00840145				ASV_3019	Metazoa	0.00701744				ASV_6926	Chloroplastida	0.00137445
ASV_8369	Actinobacteria	0.0111006	ASV_4363	Actinobacteria	0.00920677	ASV_8820	Non-assigned	0.00541648	ASV_7995	Actinobacteria	0.00986034	ASV_8965	Proteobacteria	0.0140868	0.000187645													ASV_4894	Proteobacteria	0.0093663	0.0048461	ASV_6610	Non-assigned	0.00106344	0.0183776				ASV_3020	Metazoa	0.00805967				ASV_6927	Stramenopiles	0.00249822
ASV_8370	Non-assigned	0.00620583	ASV_4365	Proteobacteria	0.00944784	ASV_8821	Proteobacteria	0.00607302	ASV_7996	Chloroflexi	0.0157061	ASV_8971	Saccharibacteria	0.00767828	0.00128238													ASV_4895	Cyanobacteria	0.013211	0.000565816	ASV_6612	Actinobacteria	0.0130005	0.00127871				ASV_3021	Metazoa	0.00904263				ASV_6928	Metazoa	0.00970094
ASV_8372	Acidobacteria	0.0114428	ASV_4371	Non-assigned	0.000148703	ASV_8823	Chloroflexi	0.00485172	ASV_7997	Chloroflexi	0.0102647	ASV_8998	Proteobacteria	0.000394695	7.33323e-05													ASV_4899	Cyanobacteria	0.0138732	0.00109395	ASV_6622	Actinobacteria	0.000461677	0.0105793				ASV_3022	Rhizaria	0.00504855				ASV_6929	Metazoa	0.00246095
ASV_8374	Proteobacteria	0.00534391	ASV_4401	Non-assigned	0.0012719	ASV_8824	Proteobacteria	0.00804676	ASV_8001	Acidobacteria	0.00729607	ASV_9002	Actinobacteria	0.000152662	0.00632412													ASV_4900	Proteobacteria	0.00841347	0.004338	ASV_6623	Verrucomicrobia	0.000797495	0.011597				ASV_3024	Stramenopiles	0.0195287				ASV_6932	Rhizaria	0.00260164
ASV_8375	Saccharibacteria	0.00706775	ASV_4422	Actinobacteria	0.0097032	ASV_8825	Non-assigned	0.00526293	ASV_8004	Actinobacteria	0.00519696	ASV_9048	Proteobacteria	0.00806226	0.00512057													ASV_4906	Chloroflexi	0.00952481	0.0002296	ASV_6624	Chloroflexi	0.000174544	0.0124953				ASV_3025	Rhizaria	0.00326821				ASV_6933	Stramenopiles	0.0021661
ASV_8377	Proteobacteria	0.00623749	ASV_4428	Proteobacteria	0.000706804	ASV_8826	Non-assigned	0.00365556	ASV_8006	Proteobacteria	0.00949492	ASV_9071	Verrucomicrobia	0.0036704	0.0113773													ASV_4913	Non-assigned	0.0102048	0.000102242	ASV_6705	Acidobacteria	0.00160791	0.000314745				ASV_3053	Fungi	0.010306				ASV_6934	Fungi	0.00141138
ASV_8380	Acidobacteria	0.0102955	ASV_4434	Low-abundant	0.014071	ASV_8828	Bacteroidetes	0.0111353	ASV_8007	Non-assigned	0.00815564	ASV_9073	Firmicutes	0.000148065	0.00347485													ASV_4934	Chloroflexi	7.73453e-05	0.0324786	ASV_6770	Non-assigned	0.00588608	0.00326605				ASV_3054	Alveolata	0.016445				ASV_6936	Fungi	0.00169141
ASV_8381	Proteobacteria	0.00724483	ASV_4435	Actinobacteria	0.0129371	ASV_8835	Actinobacteria	0.00667412	ASV_8008	Actinobacteria	0.00871171	ASV_9082	Verrucomicrobia	0.00576485	0.00723308													ASV_4938	Acidobacteria	0.00064587	0.0111224	ASV_6777	Acidobacteria	0.00695256	0.00288283				ASV_3055	Chloroplastida	0.00898817				ASV_6938	Stramenopiles	0.00105026
ASV_8383	Non-assigned	0.0141699	ASV_4437	Chloroflexi	0.0101699	ASV_8836	Gemmatimonadetes	0.00908197	ASV_8010	Proteobacteria	0.0121869	ASV_9083	Actinobacteria	0.00467214	0.0117998													ASV_4941	Chloroflexi	8.36092e-05	0.0105501	ASV_6789	Actinobacteria	0.00226743	0.00752439				ASV_3056	Fungi	0.00447887				ASV_6943	Stramenopiles	0.00207689
ASV_8393	Bacteroidetes	0.0116842	ASV_4440	Acidobacteria	0.0135868	ASV_8837	Non-assigned	0.00862787	ASV_8012	Proteobacteria	0.00678183	ASV_9088	Acidobacteria	0.00196847	0.00386797													ASV_4981	Acidobacteria	0.000193304	0.0020969	ASV_6791	Chloroflexi	0.00845124	0.00365026				ASV_3085	Fungi	0.000238545				ASV_6946	Rhizaria	0.00244802
ASV_8394	Chloroflexi	0.0207899	ASV_4442	Non-assigned	0.0108945	ASV_8843	Actinobacteria	0.00771808	ASV_8014	Actinobacteria	0.00851336	ASV_9090	Proteobacteria	0.000208646	0.00285996													ASV_4991	Proteobacteria	0.0160355	0.000294316	ASV_6794	Actinobacteria	0.0147052	0.00036382				ASV_3089	Fungi	0.000282298				ASV_6947	Stramenopiles	0.000798708
ASV_8396	Verrucomicrobia	0.0173649	ASV_4443	Verrucomicrobia	0.0154289	ASV_8845	Non-assigned	0.00877743	ASV_8017	Proteobacteria	0.00569772	ASV_9104	Non-assigned	0.00033069	0.00750582													ASV_4992	Acidobacteria	0.00033364	0.0230948	ASV_6796	Low-abundant	0.00818122	0.00399469				ASV_3090	Chloroplastida	0.0112617				ASV_6948	Rhizaria	0.000892673
ASV_8397	Acidobacteria	0.00888064	ASV_4449	Low-abundant	0.0212801	ASV_8849	Acidobacteria	0.00691236	ASV_8019	Saccharibacteria	0.00762764	ASV_9116	Verrucomicrobia	0.000197348	0.00491479													ASV_4993	Actinobacteria	0.00254874	0.0135831	ASV_6797	Gemmatimonadetes	0.00790256	0.00606034				ASV_3091	Stramenopiles	0.00845166				ASV_6951	Rhizaria	0.000900218
ASV_8398	Bacteroidetes	0.0104594	ASV_4450	Actinobacteria	0.00693957	ASV_8850	Actinobacteria	0.00825628	ASV_8022	Proteobacteria	0.00843407	ASV_9117	Bacteroidetes	0.000828638	0.00781938													ASV_4994	Non-assigned	0.0116404	0.00306226	ASV_6798	Verrucomicrobia	0.01374	0.000200608				ASV_3093	Low-abundant	0.00819843				ASV_6952	Low-abundant	0.00145523
ASV_8400	Gemmatimonadetes	0.0082886	ASV_4452	Cyanobacteria	0.0090494	ASV_8852	Saccharibacteria	0.00838644	ASV_8023	Verrucomicrobia	0.00451285	ASV_9262	Acidobacteria	0.000417293	0.000115567													ASV_4995	Verrucomicrobia	0.0239997	0.00127099	ASV_6799	Acidobacteria	0.0126368	0.00476171				ASV_3094	Stramenopiles	0.00940177				ASV_6953	Chloroplastida	0.00100031
ASV_8511	Acidobacteria	0.00207663	ASV_4507	Proteobacteria	0.000105299	ASV_8854	Non-assigned	0.0136908	ASV_8110	Actinobacteria	0.000144294	ASV_9284	Cyanobacteria	0.0100253	0.000382649													ASV_4997	Acidobacteria	0.0110828	0.00040897	ASV_6802	Actinobacteria	0.00723324	0.00225683				ASV_3095	Rhizaria	0.0151175				ASV_6954	Rhizaria	0.000414412
ASV_8612	Actinobacteria	0.0155331	ASV_4508	Cyanobacteria	0.000287943	ASV_8856	Non-assigned	0.00911276	ASV_8122	Low-abundant	0.00275105	ASV_9295	Proteobacteria	0.00827611	0.00102386													ASV_4998	Acidobacteria	0.00981549	0.00815805	ASV_6803	Actinobacteria	0.00992179	0.00281429				ASV_3096	Fungi	0.00769431				ASV_6955	Amoebozoa	0.00048348
ASV_8619	Non-assigned	0.0191841	ASV_4514	Non-assigned	0.013509	ASV_8857	Non-assigned	0.00732275	ASV_8279	Chloroflexi	0.0153098	ASV_9297	Verrucomicrobia	0.0051089	0.00019291													ASV_5001	Proteobacteria	0.00760272	0.000392422	ASV_6805	Acidobacteria	0.00156014	0.013194				ASV_3097	Alveolata	0.00580815				ASV_6957	Fungi	0.00162071
ASV_8625	Proteobacteria	0.0149489	ASV_4517	Chloroflexi	0.0161298	ASV_8858	Verrucomicrobia	0.00782202	ASV_8281	Actinobacteria	0.00984108	ASV_9306	Acidobacteria	0.00747564	0.000187645													ASV_5003	Chloroflexi	0.00961372	0.00138531	ASV_6806	Non-assigned	0.0030721	0.0144221				ASV_3122	Non-assigned	0.00204941				ASV_6960	Non-assigned	0.00220747
ASV_8626	Saccharibacteria	0.0141028	ASV_4520	Actinobacteria	0.00661585	ASV_8911	Non-assigned	0.0154927	ASV_8282	Non-assigned	0.0127541	ASV_9314	Non-assigned	0.00429913	0.00262401													ASV_5014	Actinobacteria	0.0111499	0.000102242	ASV_6807	Non-assigned	0.00017724	0.0125552				ASV_3123	Alveolata	0.0058337				ASV_6964	Non-assigned	0.00154103
ASV_8631	Non-assigned	0.00988227	ASV_4524	Proteobacteria	0.0138176	ASV_8913	Actinobacteria	0.0103474	ASV_8285	Non-assigned	0.0110976	ASV_9316	Non-assigned	0.00580232	0.000771641													ASV_5019	Verrucomicrobia	0.0074181	0.000668758	ASV_6815	Non-assigned	0.00030267	0.00874527				ASV_3125	Metazoa	0.00622884				ASV_6966	Non-assigned	0.00171406
ASV_8638	Proteobacteria	0.0137531	ASV_4526	Chloroflexi	0.0116145	ASV_8917	Saccharibacteria	0.000125099	ASV_8289	Actinobacteria	0.00777706	ASV_9319	Verrucomicrobia	0.0166715	0.00204845													ASV_5021	Verrucomicrobia	0.0109328	9.81054e-05	ASV_6824	Actinobacteria	0.000215364	0.011304				ASV_3126	Rhizaria	0.00957699				ASV_6967	Amoebozoa	0.0012477
ASV_8639	Saccharibacteria	0.0100449	ASV_4527	Acidobacteria	0.0108966	ASV_8996	Actinobacteria	0.000281686	ASV_8293	Non-assigned	0.0103952	ASV_9322	Verrucomicrobia	0.00406432	0.0042955													ASV_5022	Bacteroidetes	0.00469467	0.0036299	ASV_6888	Actinobacteria	0.000142219	0.00238493				ASV_3127	Rhizaria	0.00532854				ASV_6969	Alveolata	0.00154128
ASV_8641	Proteobacteria	0.00617248	ASV_4528	Non-assigned	0.000105299	ASV_9016	Acidobacteria	0.0120947	ASV_8294	Saccharibacteria	0.00842555	ASV_9325	Acidobacteria	0.0111955	0.000321909													ASV_5051	Actinobacteria	0.000125824	0.0145003	ASV_6968	Non-assigned	0.000227646	0.000242147				ASV_3129	Alveolata	0.00604591				ASV_6971	Alveolata	0.00161681
ASV_8643	Actinobacteria	0.00799536	ASV_4529	Non-assigned	0.00769989	ASV_9141	Acidobacteria	0.00545202	ASV_8295	Verrucomicrobia	0.0152462	ASV_9328	Verrucomicrobia	0.015275	0.00246593													ASV_5084	Proteobacteria	0.000694059	0.000233289	ASV_6974	Non-assigned	0.00901123	0.00214716				ASV_3131	Metazoa	0.00261882				ASV_7110	Fungi	0.00019046
ASV_8649	Acidobacteria	0.0082057	ASV_4531	Proteobacteria	0.0181703	ASV_9143	Non-assigned	0.00720066	ASV_8296	Low-abundant	0.0162493	ASV_9334	Acidobacteria	0.00938142	0.000879764													ASV_5092	Non-assigned	0.0118769	0.000703473	ASV_6978	Non-assigned	0.00762981	0.00157516				ASV_3133	Metazoa	0.00743135				ASV_7115	Non-assigned	0.00214808
ASV_8651	Acidobacteria	0.00978976	ASV_4533	Actinobacteria	0.0120791	ASV_9144	Saccharibacteria	0.00893593	ASV_8298	Non-assigned	0.00747848	ASV_9335	Verrucomicrobia	0.0147001	0.00581757													ASV_5096	Acidobacteria	0.0161526	0.0025256	ASV_6980	Non-assigned	0.00273909	0.00463787				ASV_3165	Rhizaria	6.45895e-05				ASV_7358	Fungi	0.00287249
ASV_8656	Verrucomicrobia	0.00625916	ASV_4535	Proteobacteria	0.0129892	ASV_9146	Actinobacteria	0.00814303	ASV_8300	Chloroflexi	0.00802568	ASV_9336	Proteobacteria	0.000417293	0.00301012													ASV_5100	Acidobacteria	0.00226428	0.0208343	ASV_6981	Actinobacteria	0.00794112	0.005282				ASV_3167	Stramenopiles	0.008698				ASV_7359	Stramenopiles	0.00302177
ASV_8658	Deinococcus-Thermus	0.00794957	ASV_4536	Chloroflexi	0.00777566	ASV_9148	Acidobacteria	0.00766211	ASV_8302	Non-assigned	0.00668181	ASV_9338	Verrucomicrobia	0.0111692	0.00292117													ASV_5104	Low-abundant	0.0105976	0.000102242	ASV_6982	Non-assigned	0.003068	0.00693772				ASV_3171	Alveolata	0.00777624				ASV_7360	Fungi	0.00151236
ASV_8660	Actinobacteria	0.00601581	ASV_4537	Proteobacteria	0.0083842	ASV_9150	Acidobacteria	0.012874	ASV_8303	Gemmatimonadetes	0.00569191	ASV_9346	Bacteroidetes	0.00168456	0.000773982													ASV_5106	Chloroflexi	0.00257042	0.0126199	ASV_6987	Actinobacteria	0.00916984	0.00579028				ASV_3174	Alveolata	0.00654301				ASV_7361	Rhizaria	0.00216968
ASV_8662	Non-assigned	0.00866852	ASV_4542	Acidobacteria	0.00016682	ASV_9152	Actinobacteria	0.0131773	ASV_8305	Chloroflexi	0.00742627	ASV_9363	Acidobacteria	0.000910865	0.00390971													ASV_5117	Saccharibacteria	0.000229045	0.0011648	ASV_6996	Acidobacteria	0.0121388	0.000200608				ASV_3175	Alveolata	0.00564393				ASV_7362	Chloroplastida	0.00264735
ASV_8664	Acidobacteria	0.00672298	ASV_4593	Non-assigned	0.00185082	ASV_9156	Acidobacteria	0.00640129	ASV_8306	Bacteroidetes	0.00844324	ASV_9386	Actinobacteria	0.0173427	0.00359048													ASV_5128	Acidobacteria	0.00326691	0.00646354	ASV_7002	Verrucomicrobia	0.0115823	0.00167512				ASV_3177	Stramenopiles	0.00520836				ASV_7364	Amoebozoa	0.0019317
ASV_8665	Non-assigned	0.00741252	ASV_4598	Low-abundant	0.000130879	ASV_9157	Chloroflexi	0.0083407	ASV_8308	Cyanobacteria	0.0179176	ASV_9391	Proteobacteria	0.0006987	0.00521582													ASV_5154	Acidobacteria	0.000763803	0.0463778	ASV_7009	Non-assigned	0.000143319	0.0304891				ASV_3178	Metazoa	0.00816446				ASV_7365	Stramenopiles	0.00107666
ASV_8666	Non-assigned	0.00774321	ASV_4602	Chloroflexi	0.0184562	ASV_9158	Chloroflexi	0.00471977	ASV_8310	Acidobacteria	0.00765384	ASV_9426	Proteobacteria	0.000417293	0.00759846													ASV_5197	Proteobacteria	0.000119167	0.000266544	ASV_7017	Acidobacteria	0.000143319	0.0140452				ASV_3179	Rhizaria	0.00891279				ASV_7366	Stramenopiles	0.00152177
ASV_8668	Proteobacteria	0.00594737	ASV_4603	Acidobacteria	0.014393	ASV_9159	Non-assigned	0.0255078	ASV_8312	Cyanobacteria	0.0118547	ASV_9430	Actinobacteria	0.000435174	0.00285996													ASV_5205	Actinobacteria	0.00710824	0.000785714	ASV_7038	Verrucomicrobia	0.000607196	0.000233289				ASV_3180	Non-assigned	0.00438041				ASV_7367	Non-assigned	0.00218083
ASV_8670	Acidobacteria	0.00495929	ASV_4605	Chloroflexi	0.0118933	ASV_9160	Acidobacteria	0.00891699	ASV_8313	Acidobacteria	0.0137326	ASV_9444	Chloroflexi	0.000489826	0.00689247													ASV_5214	Proteobacteria	0.0131056	0.000102242	ASV_7164	Cyanobacteria	0.00213405	0.000466579				ASV_3181	Metazoa	0.00905005				ASV_7368	Stramenopiles	0.00052134
ASV_8676	Proteobacteria	0.0129501	ASV_4609	Non-assigned	0.014824	ASV_9163	Non-assigned	0.00739369	ASV_8314	Acidobacteria	0.0101375	ASV_9640	Proteobacteria	0.00202587	0.00451751													ASV_5215	Actinobacteria	0.0129558	0.000283828	ASV_7172	Chloroflexi	0.00401451	0.0201169				ASV_3184	Alveolata	0.0132561				ASV_7369	Stramenopiles	0.000316874
ASV_8680	Acidobacteria	0.0132482	ASV_4612	Acidobacteria	0.010026	ASV_9164	Non-assigned	0.00493715	ASV_8315	Non-assigned	0.0104765	ASV_9646	Actinobacteria	0.0058362	8.36092e-05													ASV_5219	Chloroflexi	0.00214797	0.0114437	ASV_7176	Saccharibacteria	0.0122914	0.000494949				ASV_3185	Metazoa	0.00370457				ASV_7371	Fungi	0.000674131
ASV_8682	Verrucomicrobia	0.0133534	ASV_4613	Bacteroidetes	0.0123877	ASV_9168	Actinobacteria	0.0120724	ASV_8316	Acidobacteria	0.0066954	ASV_9647	Verrucomicrobia	0.0072182	0.000437331													ASV_5223	Actinobacteria	0.00996312	0.00618693	ASV_7177	Actinobacteria	0.0221594	0.000570652				ASV_3187	Rhizaria	0.00900451				ASV_7372	Non-assigned	0.000401374
ASV_8684	Verrucomicrobia	0.0105966	ASV_4616	Acidobacteria	0.0173316	ASV_9169	Chloroflexi	0.00953607	ASV_8319	Actinobacteria	0.00480539	ASV_9650	Non-assigned	0.00555571	0.00019291													ASV_5224	Non-assigned	0.0107982	0.000282908	ASV_7179	Verrucomicrobia	0.003591	0.00597221				ASV_3201	Non-assigned	0.000206969				ASV_7374	Stramenopiles	0.000986088
ASV_8687	Low-abundant	0.00931557	ASV_4617	Proteobacteria	0.0115841	ASV_9171	Acidobacteria	0.00827007	ASV_8321	Acidobacteria	0.00769764	ASV_9655	Actinobacteria	0.00482162	0.000562936													ASV_5225	Non-assigned	0.010538	0.00191843	ASV_7185	Bacteroidetes	0.00902105	0.00365177				ASV_3220	Rhizaria	7.76219e-05				ASV_7376	Non-assigned	0.00339722
ASV_8691	Non-assigned	0.0249913	ASV_4619	Chloroflexi	0.0115681	ASV_9179	Proteobacteria	0.00813271	ASV_8322	Bacteroidetes	0.00451285	ASV_9656	Acidobacteria	0.00749834	0.000187645													ASV_5228	Acidobacteria	0.0131578	0.000170393	ASV_7186	Non-assigned	0.00366558	0.00668161				ASV_3222	Non-assigned	8.79545e-05				ASV_7378	Stramenopiles	0.00146215
ASV_8695	Bacteroidetes	0.0086833	ASV_4620	Non-assigned	0.0118108	ASV_9180	Actinobacteria	0.00712737	ASV_8323	Proteobacteria	0.00480716	ASV_9658	Acidobacteria	0.00715803	0.000655996													ASV_5231	Verrucomicrobia	0.00642201	0.00451285	ASV_7189	Acidobacteria	0.0148429	0.000144294				ASV_3225	Alveolata	0.0109725				ASV_7380	Stramenopiles	0.00437208
ASV_8923	Proteobacteria	0.0404164	ASV_4623	Proteobacteria	0.010923	ASV_9182	Chloroflexi	0.00963145	ASV_8406	Proteobacteria	0.00139974	ASV_9661	Saccharibacteria	0.000152662	0.00557609													ASV_5232	Acidobacteria	0.0118145	0.000484294	ASV_7193	Actinobacteria	0.00703969	0.0121872				ASV_3226	Alveolata	0.00855333				ASV_7381	Rhizaria	0.00179708
ASV_8926	Cyanobacteria	0.0121284	ASV_4624	Acidobacteria	0.0174364	ASV_9188	Actinobacteria	0.00712622	ASV_8419	Proteobacteria	0.000129147	ASV_9666	Acidobacteria	0.00395354	0.0053003													ASV_5270	Non-assigned	0.00213901	0.0128622	ASV_7196	Non-assigned	0.00744408	0.00399987				ASV_3228	Alveolata	0.0102879				ASV_7382	Rhizaria	0.00107275
ASV_8927	Actinobacteria	0.0187209	ASV_4625	Verrucomicrobia	0.00861328	ASV_9189	Non-assigned	0.00574099	ASV_8424	Proteobacteria	0.000123737	ASV_9678	Verrucomicrobia	0.00832124	0.00141765													ASV_5272	Chloroflexi	0.000226049	0.0255922	ASV_7199	Verrucomicrobia	0.00853323	0.000672114				ASV_3229	Non-assigned	0.00940759				ASV_7383	Non-assigned	0.00126328
ASV_8928	Deinococcus-Thermus	0.0128569	ASV_4626	Proteobacteria	0.0073478	ASV_9192	Acidobacteria	0.00969136	ASV_8426	Non-assigned	0.0100672	ASV_9681	Proteobacteria	0.00715271	0.000519444													ASV_5274	Non-assigned	0.00400422	0.0162649	ASV_7211	Actinobacteria	0.000620255	0.0161437				ASV_3231	Metazoa	0.0109313				ASV_7384	Stramenopiles	0.00141369
ASV_8929	Acidobacteria	0.00921442	ASV_4701	Proteobacteria	0.01059	ASV_9193	Non-assigned	0.0128487	ASV_8434	Cyanobacteria	0.000726343	ASV_9683	Proteobacteria	0.00770267	0.000119167													ASV_5281	Non-assigned	0.000621751	0.0119009	ASV_7414	Non-assigned	0.0124731	0.000160615				ASV_3232	Non-assigned	0.0078602				ASV_7385	Stramenopiles	0.00158479
ASV_8930	Chloroflexi	0.264105	ASV_4702	Non-assigned	0.00780242	ASV_9194	Actinobacteria	0.007107	ASV_8522	Acidobacteria	0.000181586	ASV_9684	Non-assigned	0.00452091	0.000880769													ASV_5284	Acidobacteria	0.00184816	0.0147486	ASV_7416	Non-assigned	0.007776	9.81054e-05				ASV_3233	Non-assigned	0.00987271				ASV_7388	Non-assigned	0.00144338
ASV_8931	Non-assigned	0.0130379	ASV_4705	Chloroflexi	0.0147641	ASV_9195	Actinobacteria	0.00460719	ASV_8564	Acidobacteria	0.00793259	ASV_9690	Acidobacteria	0.00876314	0.00038582													ASV_5285	Cyanobacteria	0.000577837	0.0123119	ASV_7428	Non-assigned	0.00523973	0.00100304				ASV_3235	Chloroplastida	0.00558467				ASV_7389	Low-abundant	0.00143784
ASV_8932	Chloroflexi	0.00636622	ASV_4706	Acidobacteria	0.0202544	ASV_9254	Saccharibacteria	0.0123942	ASV_8567	Chloroflexi	0.0106687	ASV_9697	Non-assigned	0.012451	0.000177918													ASV_5286	Proteobacteria	0.000392637	0.00748511	ASV_7429	Acidobacteria	0.00826314	9.81054e-05				ASV_3236	Alveolata	0.00542627				ASV_7390	Non-assigned	0.00101506
ASV_8933	Actinobacteria	0.000148052	ASV_4707	Cyanobacteria	0.0134643	ASV_9255	Proteobacteria	0.0118308	ASV_8568	Chloroflexi	0.0105616	ASV_9738	Non-assigned	0.000345042	0.00698778													ASV_5336	Bacteroidetes	0.00462619	0.00137348	ASV_7437	Low-abundant	0.0112542	0.00562748				ASV_3237	Alveolata	0.00523373				ASV_7391	Non-assigned	0.0023112
ASV_8944	Saccharibacteria	0.00771201	ASV_4710	Acidobacteria	0.0141692	ASV_9256	Acidobacteria	0.0114229	ASV_8569	Non-assigned	0.00959519	ASV_9743	Proteobacteria	0.00207516	0.00582317													ASV_5342	Acidobacteria	0.00693395	0.00484217	ASV_7438	Non-assigned	0.0100638	0.000347321				ASV_3238	Alveolata	0.00851657				ASV_7395	Fungi	0.00188705
ASV_8946	Gemmatimonadetes	0.00686981	ASV_4712	Acidobacteria	0.0157626	ASV_9257	Actinobacteria	0.0112674	ASV_8570	Chloroflexi	0.0130361	ASV_9744	Proteobacteria	0.0027564	0.0043539													ASV_5352	Proteobacteria	0.0154485	0.00370053	ASV_7440	Acidobacteria	0.0152426	0.00629882				ASV_3239	Rhizaria	0.00889006				ASV_7398	Metazoa	0.0036136
ASV_8953	Proteobacteria	0.0085206	ASV_4715	Proteobacteria	0.010341	ASV_9258	Proteobacteria	0.0100164	ASV_8572	Acidobacteria	0.0125288	ASV_9760	Proteobacteria	0.000394695	0.00388595													ASV_5361	Acidobacteria	0.0111596	0.000102242	ASV_7443	Non-assigned	0.000368412	0.0149767				ASV_3240	Stramenopiles	0.0165033				ASV_7399	Rhizaria	0.000751725
ASV_8954	Acidobacteria	0.00551629	ASV_4716	Acidobacteria	0.015482	ASV_9259	Saccharibacteria	0.010927	ASV_8575	Actinobacteria	0.00917885	ASV_9792	Proteobacteria	0.00333834	0.00365905													ASV_5365	Acidobacteria	0.000520394	0.0248437	ASV_7450	Non-assigned	0.00934372	0.000946727				ASV_3241	Chloroplastida	0.000119273				ASV_7402	Non-assigned	0.00079431
ASV_8955	Actinobacteria	0.00949437	ASV_4717	Actinobacteria	0.0166179	ASV_9260	Chloroflexi	0.0145694	ASV_8576	Non-assigned	0.00956487	ASV_9802	Proteobacteria	0.000148052	0.00655996													ASV_5374	Verrucomicrobia	0.00375328	0.00678012	ASV_7451	Non-assigned	0.0102	0.00299539				ASV_3242	Fungi	0.00401362				ASV_7406	Chloroplastida	0.000739682
ASV_8957	Saccharibacteria	0.00865879	ASV_4720	Proteobacteria	0.0102086	ASV_9482	Actinobacteria	0.0106127	ASV_8578	Acidobacteria	0.0098298	ASV_9818	Acidobacteria	0.00187185	0.00761091													ASV_5381	Non-assigned	0.0130101	0.000123737	ASV_7453	Actinobacteria	0.011445	0.000160615				ASV_3243	Rhizaria	0.00595046				ASV_7408	Chloroplastida	0.00144365
ASV_8960	Saccharibacteria	0.00593433	ASV_4722	Saccharibacteria	0.0121588	ASV_9488	Proteobacteria	0.00610117	ASV_8579	Acidobacteria	0.00899442	ASV_9821	Actinobacteria	0.000172384	0.00707901													ASV_5382	Firmicutes	0.0124566	0.000160615	ASV_7454	Actinobacteria	0.00643142	0.000238477				ASV_3245	Rhizaria	0.00782693				ASV_7412	Non-assigned	0.000587083
ASV_8961	Non-assigned	0.015262	ASV_4726	Acidobacteria	0.0150415	ASV_9492	Chloroflexi	0.00973636	ASV_8581	Non-assigned	0.0115166	ASV_9825	Acidobacteria	0.00351743	0.00770779													ASV_5412	Non-assigned	0.000834168	0.0220281	ASV_7456	Bacteroidetes	0.000334576	0.00742251				ASV_3248	Chloroplastida	0.00661818				ASV_7413	Alveolata	0.000579252
ASV_8962	Non-assigned	0.00864174	ASV_4730	Proteobacteria	0.000130879	ASV_9494	Non-assigned	0.00668147	ASV_8583	Non-assigned	0.00954198	ASV_9841	Verrucomicrobia	0.00138143	0.00261833													ASV_5426	Saccharibacteria	0.00425514	0.00885688	ASV_7464	Non-assigned	0.000724243	0.0177012				ASV_3278	Fungi	0.00889902				ASV_7415	Non-assigned	0.00166328
ASV_8964	Firmicutes	0.0201823	ASV_4788	Verrucomicrobia	0.013473	ASV_9495	Non-assigned	0.00584273	ASV_8584	Proteobacteria	0.0148437	ASV_10020	Non-assigned	0.00791122	0.00112587													ASV_5483	Acidobacteria	0.00790657	0.000363172	ASV_7468	Non-assigned	0.000660756	0.0101946				ASV_3279	Fungi	0.00520487				ASV_7416	Non-assigned	0.00131883
ASV_8966	Acidobacteria	0.0122311	ASV_4792	Chloroflexi	7.73453e-05	ASV_9497	Non-assigned	0.0103597	ASV_8585	Non-assigned	0.00685815	ASV_10036	Non-assigned	0.00682	0.000195251													ASV_5484	Acidobacteria	0.0144552	0.00528891	ASV_7469	Non-assigned	0.00321809	0.0123651				ASV_3282	Rhizaria	0.00570546				ASV_7418	Metazoa	0.000860104
ASV_8972	Proteobacteria	0.00974722	ASV_4802	Proteobacteria	0.0104995	ASV_9498	Non-assigned	0.00688272	ASV_8586	Actinobacteria	0.00925299	ASV_10043	Verrucomicrobia	0.00332405	0.00195251													ASV_5485	Actinobacteria	0.00330542	0.00174911	ASV_7472	Gemmatimonadetes	0.00182818	0.00893769				ASV_3283	Alveolata	0.0113968				ASV_7421	Rhizaria	0.00122032
ASV_8974	Acidobacteria	0.0134867	ASV_4805	Cyanobacteria	0.0144289	ASV_9501	Chloroflexi	0.00503028	ASV_8587	Actinobacteria	0.00960481	ASV_10044	Saccharibacteria	0.00835425	0.000781006													ASV_5490	Verrucomicrobia	0.00931414	0.000200608	ASV_7475	Non-assigned	0.000853055	0.00930321				ASV_3284	Stramenopiles	0.00798792				ASV_7422	Rhizaria	0.000688083
ASV_8975	Proteobacteria	0.0136426	ASV_4807	Proteobacteria	0.0182519	ASV_9503	Acidobacteria	0.015877	ASV_8588	Actinobacteria	0.0115794	ASV_10053	Saccharibacteria	0.00763312	0.00106751													ASV_5492	Chloroflexi	0.00976882	0.000121074	ASV_7670	Acidobacteria	0.0069114	0.000288589				ASV_3287	Stramenopiles	0.00981908				ASV_7423	Rhizaria	0.00121824
ASV_8976	Actinobacteria	0.00813721	ASV_4808	Chloroflexi	0.0115312	ASV_9505	Chloroflexi	0.01596	ASV_8590	Non-assigned	0.00713582	ASV_10057	Verrucomicrobia	0.00782671	0.000781006													ASV_5493	Actinobacteria	0.0120648	0.00092209	ASV_7682	Chloroflexi	0.0759746	0.000742424				ASV_3288	Fungi	0.0068769				ASV_7425	Fungi	0.00174523
ASV_8978	Bacteroidetes	0.00980638	ASV_4809	Actinobacteria	0.0123602	ASV_9506	Non-assigned	0.00726005	ASV_8591	Non-assigned	0.00689056	ASV_10064	Proteobacteria	0.00518069	0.000334437													ASV_5495	Non-assigned	0.0139915	0.000703473	ASV_7683	Saccharibacteria	0.000118335	0.00779508				ASV_3289	Fungi	0.00717751				ASV_7426	Stramenopiles	0.00219464
ASV_8981	Proteobacteria	0.00730186	ASV_4812	Saccharibacteria	0.0223195	ASV_9508	Proteobacteria	0.00355004	ASV_8593	Acidobacteria	0.00965842	ASV_10067	Acidobacteria	0.00211972	0.00656681													ASV_5498	Acidobacteria	0.00745601	0.00272202	ASV_7685	Proteobacteria	0.00995501	0.00349884				ASV_3290	Stramenopiles	0.0193667				ASV_7427	Rhizaria	0.00309453
ASV_9267	Acidobacteria	0.0113864	ASV_4814	Proteobacteria	0.0133172	ASV_9509	Non-assigned	0.00520077	ASV_8595	Acidobacteria	0.00431606	ASV_10074	Verrucomicrobia	0.00500947	0.00038582													ASV_5501	Acidobacteria	0.0100556	0.00166779	ASV_7686	Non-assigned	0.0115498	0.00206345				ASV_3324	Amoebozoa	0.00130437				ASV_7428	Non-assigned	0.00168261
ASV_9268	Actinobacteria	0.0142948	ASV_4817	Acidobacteria	0.0193226	ASV_9511	Proteobacteria	0.0105605	ASV_8598	Chloroflexi	0.00593006	ASV_10076	Actinobacteria	0.000145058	0.00300475													ASV_5511	Actinobacteria	0.00930039	0.00194564	ASV_7689	Actinobacteria	0.00392704	0.0107085				ASV_3327	Stramenopiles	0.007724				ASV_7429	Non-assigned	0.00132883
ASV_9269	Verrucomicrobia	0.0136901	ASV_4818	Proteobacteria	0.00885645	ASV_9514	Non-assigned	0.00563804	ASV_8600	Actinobacteria	0.00500337	ASV_10085	Bacteroidetes	0.00122333	0.00921369													ASV_5521	Proteobacteria	0.00200184	0.00138044	ASV_7693	Acidobacteria	0.0124416	0.000364469				ASV_3328	Rhizaria	0.00583548				ASV_7431	Non-assigned	0.00146789
ASV_9273	Acidobacteria	0.0141151	ASV_4879	Bacteroidetes	0.000161467	ASV_9515	Non-assigned	0.00579615	ASV_8698	Proteobacteria	0.000412954	ASV_10087	Proteobacteria	0.00893615	0.00182291													ASV_5542	Chloroflexi	0.000155438	0.0128943	ASV_7694	Actinobacteria	0.00249717	0.00840346				ASV_3329	Non-assigned	0.0129297				ASV_7432	Non-assigned	0.00149312
ASV_9275	Non-assigned	0.0125707	ASV_4886	Bacteroidetes	0.0116482	ASV_9516	Non-assigned	0.00814375	ASV_8702	Chloroflexi	0.000181586	ASV_10088	Verrucomicrobia	0.00629306	0.00291308													ASV_5543	Acidobacteria	9.84051e-05	0.0172749	ASV_7695	Proteobacteria	0.0112605	0.000448083				ASV_3332	Metazoa	0.0148703				ASV_7433	Stramenopiles	0.00219436
ASV_9276	WPS-2	0.0101533	ASV_4889	Cyanobacteria	0.0163623	ASV_9528	Actinobacteria	0.00915797	ASV_8711	Saccharibacteria	0.00113758	ASV_10089	Acidobacteria	0.00881108	0.00305567													ASV_5559	Bacteroidetes	0.00185082	0.00114183	ASV_7699	Actinobacteria	0.00850752	0.0015239				ASV_3334	Alveolata	0.00615681
ASV_9277	Actinobacteria	0.010154	ASV_4890	Proteobacteria	0.0171219	ASV_9532	Acidobacteria	0.00938277	ASV_8717	Proteobacteria	0.00112841	ASV_10090	Saccharibacteria	0.00918044	0.000187645													ASV_5603	Proteobacteria	0.00814584	0.000204485	ASV_7701	Low-abundant	0.013488	0.000363172				ASV_3336	Alveolata	0.00232224
ASV_9278	Actinobacteria	0.00987195	ASV_4892	Acidobacteria	0.0159775	ASV_9534	Acidobacteria	0.00580663	ASV_8808	Chloroflexi	0.000570652	ASV_10091	Non-assigned	0.0058421	0.00276278													ASV_5611	Non-assigned	0.00556177	0.0113384	ASV_7702	Actinobacteria	0.00200032	0.0112665				ASV_3337	Stramenopiles	0.00617108
ASV_9279	Acidobacteria	0.00734213	ASV_4896	Proteobacteria	0.020282	ASV_9535	Non-assigned	0.0108961	ASV_8859	Verrucomicrobia	0.0125077	ASV_10092	Proteobacteria	0.00771991	0.00150159													ASV_5613	Acidobacteria	0.00271085	0.000282908	ASV_7708	Verrucomicrobia	0.00027413	0.00726284				ASV_3339	Chloroplastida	0.00483131
ASV_9281	Chloroflexi	0.0289372	ASV_4898	Cyanobacteria	0.0102452	ASV_9540	Verrucomicrobia	0.00756065	ASV_8862	Non-assigned	0.0130291	ASV_10102	Proteobacteria	0.00512838	0.000655996													ASV_5616	Non-assigned	0.0133439	0.000363221	ASV_7711	Non-assigned	0.00774518	0.000677048				ASV_3340	Alveolata	0.00358834
ASV_9283	Cyanobacteria	0.00966744	ASV_4901	Saccharibacteria	0.00630658	ASV_9544	Non-assigned	0.00936743	ASV_8864	Acidobacteria	0.0156349	ASV_10105	Non-assigned	0.00938525	0.00304076													ASV_5618	Acidobacteria	0.0110741	0.0017356	ASV_7712	Non-assigned	0.00583979	0.000802433				ASV_3342	Stramenopiles	0.00457614
ASV_9285	Proteobacteria	0.00562596	ASV_4902	Proteobacteria	0.0111377	ASV_9546	Actinobacteria	0.00493433	ASV_8866	Acidobacteria	0.0113454	ASV_10128	Acidobacteria	0.000625939	0.000155438													ASV_5623	Proteobacteria	0.0042738	0.0166091	ASV_7728	Actinobacteria	0.00181029	0.0157899				ASV_3346	Non-assigned	0.00269444
ASV_9287	Non-assigned	0.00964207	ASV_4903	Non-assigned	0.0156056	ASV_9548	Actinobacteria	0.00537927	ASV_8867	Acidobacteria	0.0107471	ASV_10148	Proteobacteria	0.000562578	0.00126178													ASV_5626	Verrucomicrobia	0.0149096	0.000511212	ASV_7729	Actinobacteria	0.00079595	0.0178031				ASV_3381	Rhizaria	0.00174095
ASV_9288	Non-assigned	0.010005	ASV_4904	Non-assigned	0.0274269	ASV_9609	Actinobacteria	0.00845059	ASV_8869	Actinobacteria	0.013981	ASV_10159	Non-assigned	0.00597428	0.00552758													ASV_5627	Acidobacteria	0.00494034	0.00588431	ASV_7730	Bacteroidetes	0.00120998	0.0110767				ASV_3384	Alveolata	0.0096691
ASV_9292	Actinobacteria	0.012417	ASV_4905	Saccharibacteria	0.0105293	ASV_9611	Acidobacteria	0.0132658	ASV_8874	Acidobacteria	0.00214829	ASV_10167	Proteobacteria	0.000145058	0.00706419													ASV_5628	Non-assigned	0.00905186	0.000121074	ASV_7733	Actinobacteria	0.00985902	0.00608216				ASV_3386	Stramenopiles	0.00384107
ASV_9294	Acidobacteria	0.0131797	ASV_4907	Chloroflexi	0.0105733	ASV_9618	Non-assigned	0.00017724	ASV_8876	Verrucomicrobia	0.00880856	ASV_10205	Acidobacteria	0.000707864	0.00594979													ASV_5629	Non-assigned	0.0118779	0.000401216	ASV_7737	Non-assigned	0.00103376	0.00985265				ASV_3388	Metazoa	0.00383982
ASV_9298	Proteobacteria	0.0133292	ASV_4908	Chloroflexi	0.00772761	ASV_9868	Proteobacteria	0.00626037	ASV_8878	Gemmatimonadetes	0.0104684	ASV_10217	Proteobacteria	0.000899302	0.00809407													ASV_5630	Proteobacteria	0.0095575	9.81054e-05	ASV_7739	Non-assigned	0.00254306	0.00645735				ASV_3389	Alveolata	0.00539686
ASV_9302	Bacteroidetes	0.0084294	ASV_4909	Acidobacteria	0.00752483	ASV_9872	Non-assigned	0.00749498	ASV_8880	Actinobacteria	0.0186857	ASV_10224	Chloroflexi	0.00119032	0.00850456													ASV_5635	Chloroflexi	0.0046843	0.00353179	ASV_7740	Actinobacteria	0.00026286	0.00645735				ASV_3392	Alveolata	0.00388387
ASV_9303	Actinobacteria	0.00561866	ASV_4910	Acidobacteria	0.0081185	ASV_9873	Actinobacteria	0.00523631	ASV_8881	Non-assigned	0.00614887	ASV_10227	Acidobacteria	0.000429664	0.0053107													ASV_5636	Actinobacteria	0.0105699	0.00348089	ASV_7742	Non-assigned	0.00415377	0.0110755				ASV_3393	Stramenopiles	0.00629548
ASV_9304	Non-assigned	0.00614594	ASV_4911	Proteobacteria	0.00618762	ASV_9874	Actinobacteria	0.00487858	ASV_8883	Proteobacteria	0.00377374	ASV_10228	Bacteroidetes	0.000556896	0.00731817													ASV_5652	Bacteroidetes	0.00626165	0.000196211	ASV_7753	Acidobacteria	0.0110657	0.000911172				ASV_3394	Stramenopiles	0.00523023
ASV_9307	Chloroflexi	0.00524379	ASV_4945	Proteobacteria	0.00142038	ASV_9875	Non-assigned	0.00818829	ASV_8884	Chloroflexi	0.0139931	ASV_10242	Verrucomicrobia	0.000417293	0.00488129													ASV_5682	Non-assigned	0.000355836	0.0233013	ASV_7754	Actinobacteria	0.00397975	0.00830076				ASV_3395	Stramenopiles	0.00512411
ASV_9310	Non-assigned	0.00701105	ASV_4977	Verrucomicrobia	0.000218665	ASV_9876	Non-assigned	0.0112263	ASV_8885	Non-assigned	0.00857527	ASV_10245	Non-assigned	0.00123165	0.0069644													ASV_5692	Acidobacteria	0.00341963	0.0158656	ASV_7765	Proteobacteria	0.00017724	0.00141396				ASV_3396	Alveolata	0.0158497
ASV_9311	Actinobacteria	0.00499914	ASV_4982	Saccharibacteria	0.00574716	ASV_9878	Non-assigned	0.00558061	ASV_8887	Non-assigned	0.00848052	ASV_10247	Verrucomicrobia	0.00208646	0.00841828													ASV_5693	Actinobacteria	0.000130879	0.00907776	ASV_7846	Verrucomicrobia	0.0122909	0.000288589				ASV_3398	Metazoa	0.00434111
ASV_9315	Non-assigned	0.00580232	ASV_4983	Proteobacteria	0.0127058	ASV_9879	Non-assigned	0.00634915	ASV_8888	Acidobacteria	0.00833572	ASV_10257	Proteobacteria	0.0023613	0.00581131													ASV_5734	Proteobacteria	0.00094669	0.000121074	ASV_7849	Actinobacteria	0.00229406	0.00548762				ASV_3401	Alveolata	0.00823253
ASV_9320	Non-assigned	0.0139291	ASV_4989	Acidobacteria	0.0140695	ASV_9880	Chloroflexi	0.00918552	ASV_8892	Proteobacteria	0.00808048	ASV_10259	Non-assigned	0.00228321	0.00472506													ASV_5744	Chloroflexi	0.00274675	0.00957503	ASV_7947	Acidobacteria	0.00851139	0.000288589				ASV_3402	Alveolata	0.00259575
ASV_9321	Bacteroidetes	0.0106553	ASV_4990	Proteobacteria	0.0230013	ASV_9884	Actinobacteria	0.0137037	ASV_8894	Non-assigned	0.00735901	ASV_10267	Verrucomicrobia	0.000828638	0.00409652													ASV_5748	Verrucomicrobia	0.00016682	0.0145166	ASV_7948	Non-assigned	0.00393593	0.00645536				ASV_3404	Chloroplastida	0.00378413
ASV_9326	Acidobacteria	0.00893135	ASV_5002	Bacteroidetes	0.0145948	ASV_9885	Acidobacteria	0.00390424	ASV_8895	Actinobacteria	0.00834669	ASV_10276	Bacteroidetes	0.000353932	0.00262974													ASV_5749	Acidobacteria	0.012858	0.00126704	ASV_7960	Proteobacteria	0.00759837	0.000577177				ASV_3405	Alveolata	0.00484421
ASV_9329	Proteobacteria	0.0107146	ASV_5004	Cyanobacteria	0.0132188	ASV_9887	Saccharibacteria	0.00455118	ASV_8896	Actinobacteria	0.0037103	ASV_10289	Proteobacteria	0.00140137	0.00028605													ASV_5757	Verrucomicrobia	0.0122696	0.00514123	ASV_7961	Actinobacteria	0.0108725	0.00217654				ASV_3446	Alveolata	0.00482228
ASV_9331	Proteobacteria	0.0112669	ASV_5005	Chloroflexi	0.00955021	ASV_9894	Non-assigned	0.00697561	ASV_8897	Non-assigned	0.00569796	ASV_10455	Proteobacteria	0.00576005	0.000390503													ASV_5758	Verrucomicrobia	0.0100188	0.00184175	ASV_7963	Verrucomicrobia	0.015027	0.0021949				ASV_3447	Stramenopiles	0.00985433
ASV_9332	Non-assigned	0.0118928	ASV_5006	Proteobacteria	0.00885153	ASV_9895	Actinobacteria	0.00543118	ASV_8898	Non-assigned	0.00596298	ASV_10456	Acidobacteria	0.0153243	9.84051e-05													ASV_5760	Bacteroidetes	0.00690364	0.000121074	ASV_7968	Actinobacteria	0.00129581	0.0226787				ASV_3449	Fungi	0.00383379
ASV_9333	Non-assigned	0.00739425	ASV_5007	Actinobacteria	0.0138512	ASV_9899	Actinobacteria	0.00806332	ASV_8899	Verrucomicrobia	0.00901073	ASV_10463	Bacteroidetes	0.00759712	0.000130879													ASV_5768	Proteobacteria	0.00586658	0.0023248	ASV_7971	Non-assigned	0.00739227	0.0011905				ASV_3450	Metazoa	0.0085058
ASV_9343	Acidobacteria	0.00934787	ASV_5008	Proteobacteria	0.00593317	ASV_9900	Verrucomicrobia	0.00785656	ASV_8900	Proteobacteria	0.00616119	ASV_10467	Non-assigned	0.00631149	0.00254672													ASV_5777	Acidobacteria	0.00874127	0.000855979	ASV_7974	Actinobacteria	0.0126477	0.00195317				ASV_3451	Non-assigned	0.00805825
ASV_9344	Bacteroidetes	0.00903837	ASV_5010	Acidobacteria	0.0184708	ASV_9903	Verrucomicrobia	0.011442	ASV_8901	Acidobacteria	0.00552466	ASV_10470	Proteobacteria	0.00891719	0.000187645													ASV_5778	Chloroflexi	0.00268099	0.0138656	ASV_7977	Actinobacteria	0.000334491	0.00919437				ASV_3453	Metazoa	0.00444154
ASV_9345	Acidobacteria	0.000197348	ASV_5011	Non-assigned	0.00850984	ASV_9908	Non-assigned	0.00744408	ASV_8902	Acidobacteria	0.00886562	ASV_10472	Chloroflexi	0.00451985	0.00123717													ASV_5783	Proteobacteria	0.0146525	0.00025872	ASV_7979	Non-assigned	0.00228224	0.00970436				ASV_3455	Non-assigned	0.0158277
ASV_9359	Saccharibacteria	0.00126879	ASV_5013	Verrucomicrobia	0.0197185	ASV_9909	Saccharibacteria	0.0163284	ASV_8903	Chloroflexi	0.00400933	ASV_10478	Proteobacteria	0.000371264	0.00313824													ASV_5825	Actinobacteria	0.000125824	0.0093421	ASV_7985	Non-assigned	0.0150255	0.000902731				ASV_3456	Metazoa	0.0138368
ASV_9364	Acidobacteria	0.000208646	ASV_5015	Non-assigned	0.00907364	ASV_9911	Verrucomicrobia	0.00742785	ASV_8905	Verrucomicrobia	0.00857118	ASV_10488	Acidobacteria	0.00544329	0.000437331													ASV_5829	Saccharibacteria	0.00118963	0.00981054	ASV_7989	Saccharibacteria	0.00128404	0.00693026				ASV_3457	Alveolata	0.0113646
ASV_9627	Actinobacteria	0.00556012	ASV_5016	Chloroflexi	0.0123532	ASV_9913	Acidobacteria	0.00511987	ASV_8907	Bacteroidetes	0.00602381	ASV_10493	Proteobacteria	0.0104851	0.000195251													ASV_5863	Proteobacteria	0.00241979	0.000396559	ASV_7992	Non-assigned	0.00584993	0.0124619				ASV_3458	Metazoa	0.013447
ASV_9628	Actinobacteria	0.0130542	ASV_5017	Saccharibacteria	0.0103675	ASV_9989	Acidobacteria	0.0079595	ASV_8910	Non-assigned	0.0043104	ASV_10495	Verrucomicrobia	0.00472061	0.000891229													ASV_5872	Proteobacteria	0.000260197	0.00104373	ASV_8005	Non-assigned	0.000164136	0.00801632				ASV_3459	Metazoa	0.00307131
ASV_9631	Acidobacteria	0.0118463	ASV_5020	Acidobacteria	0.0102839	ASV_10127	Saccharibacteria	0.000206752	ASV_8914	Bacteroidetes	0.000181586	ASV_10496	Proteobacteria	0.00731962	0.000375291													ASV_5873	Actinobacteria	7.73453e-05	0.0207026	ASV_8015	Acidobacteria	0.000227646	0.014717				ASV_3502	Alveolata	0.0073422
ASV_9635	Verrucomicrobia	0.00701042	ASV_5023	Non-assigned	0.00933003	ASV_10141	Bacteroidetes	0.00108918	ASV_8985	Actinobacteria	0.000412954	ASV_10498	Proteobacteria	0.00484422	0.000191325													ASV_5882	Proteobacteria	0.00144864	0.00714456	ASV_8025	Non-assigned	0.0132035	0.000206477				ASV_3503	Fungi	0.00644924
ASV_9636	Firmicutes	0.00482792	ASV_5024	Bacteroidetes	0.00837365	ASV_10153	Bacteroidetes	0.00053172	ASV_8989	Actinobacteria	0.000206477	ASV_10500	Verrucomicrobia	0.00493197	0.000187645													ASV_5884	Non-assigned	0.00787091	0.00374314	ASV_8239	Actinobacteria	0.00849663	0.000848724				ASV_3505	Alveolata	0.00500034
ASV_9637	Cyanobacteria	0.00843641	ASV_5089	Actinobacteria	0.00424165	ASV_10285	Actinobacteria	0.00395277	ASV_8991	Proteobacteria	0.000825907	ASV_10504	Actinobacteria	0.00278343	0.000187645													ASV_5885	Chloroflexi	0.00890711	0.000121074	ASV_8247	Verrucomicrobia	0.00933234	0.00530626				ASV_3506	Alveolata	0.00427711
ASV_9638	Proteobacteria	0.00864263	ASV_5093	Proteobacteria	0.0114488	ASV_10290	Non-assigned	0.000682939	ASV_8995	Proteobacteria	0.000121074	ASV_10506	Saccharibacteria	0.00466823	0.00277882													ASV_5891	Cyanobacteria	0.00911475	0.000363221	ASV_8249	Low-abundant	0.00549309	0.0006888				ASV_3507	Rhizaria	0.00388999
ASV_9639	Acidobacteria	0.00800782	ASV_5102	Proteobacteria	0.0102087	ASV_10291	Non-assigned	0.00079595	ASV_9000	Proteobacteria	0.00412183	ASV_10524	Saccharibacteria	0.0150605	0.000533614													ASV_5892	Verrucomicrobia	0.00797254	0.000387618	ASV_8254	Actinobacteria	0.00500879	0.00471044				ASV_3509	Fungi	0.00572765
ASV_9642	Firmicutes	0.00682	ASV_5103	Non-assigned	0.0147672	ASV_10295	Non-assigned	0.0253538	ASV_9006	Saccharibacteria	0.000160615	ASV_10529	Acidobacteria	0.00478154	0.000125824													ASV_5895	Acidobacteria	0.00979793	0.0045654	ASV_8256	Actinobacteria	0.00603	0.0059051				ASV_3510	Rhizaria	0.00644087
ASV_9643	Acidobacteria	0.0156107	ASV_5108	Non-assigned	0.0222245	ASV_10296	Non-assigned	0.00556758	ASV_9007	Bacteroidetes	0.000392422	ASV_10532	Proteobacteria	0.0158116	0.00019291													ASV_5897	Proteobacteria	0.00613399	0.000102242	ASV_8258	Verrucomicrobia	0.00694222	0.00178935				ASV_3511	Alveolata	0.00476091
ASV_9644	Acidobacteria	0.00575459	ASV_5109	Chloroflexi	0.0135476	ASV_10297	Chloroflexi	0.00843547	ASV_9014	Gemmatimonadetes	0.0036773	ASV_10534	Proteobacteria	0.0099101	0.000193304													ASV_5908	Non-assigned	0.00497529	0.000266544	ASV_8262	Actinobacteria	0.0110742	0.00697564				ASV_3512	Rhizaria	0.00579655
ASV_9645	Saccharibacteria	0.0137503	ASV_5110	Acidobacteria	0.00867655	ASV_10298	Chloroflexi	0.00656462	ASV_9197	Non-assigned	0.0112531	ASV_10541	Non-assigned	0.00567079	0.00230936													ASV_5912	Acidobacteria	0.0112806	0.00607485	ASV_8265	Actinobacteria	0.00189201	0.0144997				ASV_3513	Fungi	0.0160404
ASV_9648	Verrucomicrobia	0.00779655	ASV_5111	Non-assigned	0.0121106	ASV_10302	Non-assigned	0.00760945	ASV_9201	Acidobacteria	0.0119367	ASV_10542	Acidobacteria	0.00592001	0.00105609													ASV_5950	Actinobacteria	0.000315896	0.0132401	ASV_8268	Verrucomicrobia	0.0127064	0.00250845				ASV_3515	Rhizaria	0.00281253
ASV_9657	Acidobacteria	0.00564851	ASV_5113	Non-assigned	0.00925549	ASV_10308	Non-assigned	0.00415877	ASV_9202	Non-assigned	0.00915869	ASV_10543	Bacteroidetes	0.000592043	0.00291929													ASV_5955	Non-assigned	0.00016682	0.0182244	ASV_8269	Actinobacteria	0.0110383	0.00184242				ASV_3532	Rhizaria	0.0011315
ASV_9659	Verrucomicrobia	0.00549585	ASV_5114	Proteobacteria	0.011515	ASV_10309	Non-assigned	0.0034317	ASV_9203	Non-assigned	0.0131413	ASV_10545	Actinobacteria	0.00055128	0.000218665													ASV_5958	Actinobacteria	0.000193304	0.0118109	ASV_8271	Actinobacteria	0.00645532	0.000129147				ASV_3552	Rhizaria	0.00162379
ASV_9664	Bacteroidetes	0.00497181	ASV_5115	Actinobacteria	0.00873979	ASV_10310	Non-assigned	0.00426005	ASV_9204	Chloroflexi	0.0140631	ASV_10573	Verrucomicrobia	0.000749773	0.000418046													ASV_5961	Acidobacteria	0.000130879	0.00901323	ASV_8278	Actinobacteria	0.00083008	0.00754149				ASV_3557	Amoebozoa	0.00683713
ASV_9665	Non-assigned	0.00542179	ASV_5118	Actinobacteria	0.00719058	ASV_10311	Acidobacteria	0.00528881	ASV_9205	Actinobacteria	0.0113432	ASV_10630	Gemmatimonadetes	0.00333834	0.00450741													ASV_6009	Actinobacteria	0.00067136	0.000285326	ASV_8280	Acidobacteria	0.00146933	0.0159615				ASV_3558	Rhizaria	0.00659526
ASV_9667	Proteobacteria	0.00537475	ASV_5119	Acidobacteria	0.0200833	ASV_10312	WPS-2	0.0067149	ASV_9207	Gemmatimonadetes	0.00954125	ASV_10632	Saccharibacteria	0.00538659	0.00932745													ASV_6026	Actinobacteria	0.0180934	0.0013776	ASV_8286	Actinobacteria	0.000281686	0.0108347				ASV_3559	Fungi	0.00445188
ASV_9673	Proteobacteria	0.00883873	ASV_5120	Actinobacteria	0.0206631	ASV_10314	Chloroflexi	0.007273	ASV_9208	Acidobacteria	0.0173203	ASV_10647	Verrucomicrobia	0.000145058	0.00428904													ASV_6028	Proteobacteria	0.00695278	0.000588632	ASV_8288	Verrucomicrobia	0.000682939	0.0148608				ASV_3561	Stramenopiles	0.00666767
ASV_9674	Non-assigned	0.0200119	ASV_5122	Chloroflexi	0.0103222	ASV_10317	Non-assigned	0.00337664	ASV_9210	Non-assigned	0.00747412	ASV_10661	Proteobacteria	0.00220033	0.00313777													ASV_6029	Non-assigned	0.00369128	0.00855432	ASV_8290	Proteobacteria	0.000265317	0.00989141				ASV_3562	Metazoa	0.0140175
ASV_9675	Non-assigned	0.0122749	ASV_5123	Chloroflexi	0.00913323	ASV_10318	Proteobacteria	0.0075363	ASV_9212	Acidobacteria	0.0198255	ASV_10680	Bacteroidetes	0.000345042	0.00507654													ASV_6032	Non-assigned	0.0115024	0.0006888	ASV_8291	Non-assigned	0.000530633	0.0102613				ASV_3563	Rhizaria	0.00601925
ASV_9676	Firmicutes	0.00784743	ASV_5212	Cyanobacteria	0.0141548	ASV_10325	Verrucomicrobia	0.00924709	ASV_9213	Acidobacteria	0.00941051	ASV_10682	Verrucomicrobia	0.000235172	0.00516576													ASV_6035	Chloroflexi	0.00322351	0.00473273	ASV_8292	Proteobacteria	0.000853311	0.0119504				ASV_3564	Non-assigned	0.00603844
ASV_9677	Proteobacteria	0.00818503	ASV_5216	Actinobacteria	0.0106774	ASV_10328	Proteobacteria	0.00699445	ASV_9216	Acidobacteria	0.00628579	ASV_10684	Actinobacteria	0.00113458	0.00532842													ASV_6036	Actinobacteria	0.00989411	0.00041539	ASV_8299	Proteobacteria	0.00408689	0.00868086				ASV_3566	Non-assigned	0.0073949
ASV_9679	Proteobacteria	0.0133701	ASV_5220	Verrucomicrobia	0.0134381	ASV_10331	Acidobacteria	0.0100506	ASV_9220	Non-assigned	0.0047483	ASV_10700	Acidobacteria	0.00248399	0.00442467													ASV_6038	Acidobacteria	0.00447957	0.00926236	ASV_8307	Actinobacteria	0.000437972	0.00957685				ASV_3568	Stramenopiles	0.00627939
ASV_9680	Bacteroidetes	0.0237489	ASV_5221	Non-assigned	0.0113599	ASV_10336	Verrucomicrobia	0.00723631	ASV_9222	Acidobacteria	0.00941221	ASV_10707	Proteobacteria	0.000834585	0.00371833													ASV_6039	Non-assigned	0.0119332	0.000121074	ASV_8309	Acidobacteria	0.000368412	0.00746967				ASV_3569	Stramenopiles	0.00611564
ASV_9686	Acidobacteria	0.00632101	ASV_5222	Proteobacteria	0.00891771	ASV_10341	Actinobacteria	0.00575073	ASV_9223	Non-assigned	0.0108951	ASV_10720	Proteobacteria	0.000345042	0.00039299													ASV_6047	Proteobacteria	0.00810182	0.000200348	ASV_8324	Bacteroidetes	0.0257083	0.000200608				ASV_3570	Chloroplastida	0.00523537
ASV_9687	Proteobacteria	0.010735	ASV_5226	Bacteroidetes	0.0122501	ASV_10342	Non-assigned	0.00514539	ASV_9227	Non-assigned	0.00426185	ASV_10920	Acidobacteria	0.00897766	0.00019291													ASV_6050	Acidobacteria	0.00828505	0.00339549	ASV_8326	Non-assigned	0.0134311	0.000347321				ASV_3571	Stramenopiles	0.0035511
ASV_9688	Non-assigned	0.00809533	ASV_5230	Chloroflexi	0.00794336	ASV_10343	Non-assigned	0.0076971	ASV_9229	Non-assigned	0.0101579	ASV_10926	Non-assigned	0.00148613	0.0061923													ASV_6051	Non-assigned	0.0117256	0.000709706	ASV_8417	Saccharibacteria	0.00017724	0.00454352				ASV_3572	Metazoa	0.00431354
ASV_9689	Proteobacteria	0.00791323	ASV_5233	Acidobacteria	0.0231589	ASV_10344	Non-assigned	0.00736845	ASV_9230	Non-assigned	0.00982384	ASV_10939	Proteobacteria	0.00616938	0.000187645													ASV_6064	Acidobacteria	0.00393913	0.00502462	ASV_8528	Actinobacteria	0.00832208	0.00218767				ASV_3575	Alveolata	0.00246875
ASV_9692	Bacteroidetes	0.00458267	ASV_5236	Non-assigned	0.0174376	ASV_10346	Verrucomicrobia	0.00921648	ASV_9231	Non-assigned	0.00556066	ASV_10944	Verrucomicrobia	0.00890784	0.00112587													ASV_6069	Non-assigned	0.00654286	0.000397532	ASV_8530	Non-assigned	0.00978516	0.000200608				ASV_3576	Rhizaria	0.00365769
ASV_9695	Acidobacteria	0.0148652	ASV_5237	Acidobacteria	0.0152293	ASV_10347	Acidobacteria	0.00745571	ASV_9232	Actinobacteria	0.00947867	ASV_10951	Acidobacteria	0.00894261	0.000218665													ASV_6076	Chloroflexi	0.00619018	0.000247475	ASV_8537	Saccharibacteria	0.00662023	0.00822494				ASV_3577	Amoebozoa	0.00620137
ASV_9696	Verrucomicrobia	0.00865742	ASV_5238	Non-assigned	0.00702208	ASV_10349	Low-abundant	0.00934431	ASV_9233	Actinobacteria	0.00822478	ASV_10955	Proteobacteria	0.00572074	0.00123874													ASV_6077	Low-abundant	0.00522271	0.00604482	ASV_8541	Actinobacteria	0.00721851	0.000530043				ASV_3578	Fungi	0.0112645
ASV_9700	Acidobacteria	0.00631512	ASV_5239	Actinobacteria	0.00718357	ASV_10355	Non-assigned	0.00427182	ASV_9234	Non-assigned	0.0142701	ASV_10956	Verrucomicrobia	0.0092816	0.000187645													ASV_6109	Acidobacteria	0.000125824	0.00954186	ASV_8544	Actinobacteria	0.011198	0.000547206				ASV_3580	Stramenopiles	0.00315896
ASV_9703	Actinobacteria	0.00125914	ASV_5240	Non-assigned	0.00738602	ASV_10428	Actinobacteria	0.00845059	ASV_9236	Proteobacteria	0.00728937	ASV_10960	Actinobacteria	0.00540774	0.00191857													ASV_6114	Actinobacteria	0.00151248	0.016886	ASV_8546	Actinobacteria	0.00420242	0.00779076				ASV_3581	Metazoa	0.00330198
ASV_10000	Proteobacteria	0.0118712	ASV_5337	Acidobacteria	0.00836298	ASV_10430	Acidobacteria	0.00716355	ASV_9237	Non-assigned	0.00892948	ASV_10975	Saccharibacteria	0.00448876	0.00113027													ASV_6122	Actinobacteria	0.00427736	0.00928704	ASV_8548	Acidobacteria	0.00574703	0.00338524				ASV_3583	Metazoa	0.00284335
ASV_10002	Proteobacteria	0.00440639	ASV_5345	Non-assigned	0.00487652	ASV_10431	Actinobacteria	0.00902077	ASV_9239	Proteobacteria	0.0111949	ASV_10978	Actinobacteria	0.000172384	0.00422062													ASV_6188	Proteobacteria	0.00725885	0.00205825	ASV_8556	Acidobacteria	0.000626558	0.00766088				ASV_3622	Fungi	0.000752111
ASV_10003	Actinobacteria	0.0146239	ASV_5348	Cyanobacteria	0.013992	ASV_10432	Non-assigned	0.0063741	ASV_9240	Actinobacteria	0.00963578	ASV_10984	Saccharibacteria	0.00746154	0.000187645													ASV_6192	Acidobacteria	0.0273381	0.00255606	ASV_8557	Acidobacteria	0.0052592	0.000144294				ASV_3624	Fungi	0.0087789
ASV_10005	Acidobacteria	0.0115969	ASV_5349	Proteobacteria	0.0137549	ASV_10736	Acidobacteria	0.000657005	ASV_9243	Non-assigned	0.00439642	ASV_10988	Verrucomicrobia	0.00333633	0.000125824													ASV_6193	Chloroflexi	0.00511844	0.00521423	ASV_8561	Non-assigned	0.00419808	0.00487029				ASV_3625	Non-assigned	0.00953628
ASV_10006	Saccharibacteria	0.0118455	ASV_5351	Non-assigned	0.0126149	ASV_10740	Chloroflexi	0.0161232	ASV_9244	Acidobacteria	0.00327176	ASV_10998	Proteobacteria	0.0130588	7.73453e-05													ASV_6195	Chloroflexi	0.0132324	0.00359813	ASV_8571	Non-assigned	0.000281686	0.0112603				ASV_3626	Rhizaria	0.00590676
ASV_10011	Acidobacteria	0.0126871	ASV_5353	Proteobacteria	0.00266877	ASV_10741	Non-assigned	0.00304421	ASV_9245	Acidobacteria	0.00458436	ASV_10999	Low-abundant	0.0058797	0.00171402													ASV_6196	Acidobacteria	0.00199195	0.0165231	ASV_8573	Acidobacteria	0.000137065	0.0180103				ASV_3627	Alveolata	0.00741551
ASV_10012	Non-assigned	0.0076155	ASV_5354	Acidobacteria	0.0200303	ASV_10742	Non-assigned	0.00969888	ASV_9247	Verrucomicrobia	0.00410853	ASV_11000	Acidobacteria	0.00567319	0.00103566													ASV_6197	Acidobacteria	0.00790199	0.000121074	ASV_8574	Acidobacteria	0.0122046	0.000411186				ASV_3631	Rhizaria	0.00631459
ASV_10018	Proteobacteria	0.0120031	ASV_5355	Verrucomicrobia	0.0205615	ASV_10744	Acidobacteria	0.00470562	ASV_9248	Acidobacteria	0.0040897	ASV_11004	Proteobacteria	0.00659722	0.00261867													ASV_6198	Cyanobacteria	0.0081755	0.00139644	ASV_8577	Actinobacteria	0.00735677	0.00189649				ASV_3632	Metazoa	0.00678633
ASV_10022	Proteobacteria	0.0098984	ASV_5356	Chloroflexi	0.011931	ASV_10745	Chloroflexi	0.0042379	ASV_9249	Firmicutes	0.00617475	ASV_11007	Proteobacteria	0.0153685	0.000612989													ASV_6200	Verrucomicrobia	0.00712568	0.0013788	ASV_8589	Proteobacteria	0.00209213	0.00651992				ASV_3633	Rhizaria	0.00520337
ASV_10026	Verrucomicrobia	0.0107233	ASV_5357	Non-assigned	0.012669	ASV_10746	Chloroflexi	0.00535828	ASV_9250	Gemmatimonadetes	0.00375328	ASV_11008	Proteobacteria	0.00103193	0.00574463													ASV_6204	Acidobacteria	0.00871016	0.0059696	ASV_8602	Chloroflexi	0.0177152	0.000282908				ASV_3635	Amoebozoa	0.00380019
ASV_10028	Proteobacteria	0.00503376	ASV_5358	Verrucomicrobia	0.0117042	ASV_10748	Actinobacteria	0.0109438	ASV_9251	Actinobacteria	0.0233813	ASV_11012	Actinobacteria	0.0054248	7.33323e-05													ASV_6208	Proteobacteria	0.00189085	0.00593006	ASV_8604	Actinobacteria	0.0123469	0.000658539				ASV_3636	Fungi	0.00365503
ASV_10029	Actinobacteria	0.00562596	ASV_5360	Actinobacteria	0.0115344	ASV_10749	WPS-2	0.00445856	ASV_9252	Actinobacteria	0.00470906	ASV_11023	Proteobacteria	0.00631512	0.000509579													ASV_6221	Acidobacteria	0.0167377	0.000502938	ASV_8818	Non-assigned	0.0135863	0.000618686				ASV_3637	Metazoa	0.00432845
ASV_10030	Saccharibacteria	0.00837886	ASV_5362	Acidobacteria	0.0101844	ASV_10751	Chloroflexi	0.0067003	ASV_9253	Acidobacteria	0.00304127	ASV_11075	Saccharibacteria	0.000208646	0.00700645													ASV_6223	Chloroflexi	0.00692033	0.00245691	ASV_8827	Non-assigned	0.00969859	0.000170393				ASV_3675	Amoebozoa	0.000905245
ASV_10033	Non-assigned	0.0150858	ASV_5363	Acidobacteria	0.0109283	ASV_10755	Non-assigned	0.00344685	ASV_9367	Proteobacteria	0.00116645	ASV_11092	Acidobacteria	0.000197348	0.00538028													ASV_6227	Non-assigned	0.00523035	0.00262222	ASV_8830	Actinobacteria	0.00954638	0.000755726				ASV_3678	Stramenopiles	0.0031474
ASV_10034	Firmicutes	0.00540896	ASV_5364	Acidobacteria	0.0124072	ASV_10756	Non-assigned	0.0047676	ASV_9385	Actinobacteria	0.00544757	ASV_11094	Proteobacteria	0.000466374	0.00544032													ASV_6229	Proteobacteria	0.00526738	9.81054e-05	ASV_8831	Verrucomicrobia	0.00782889	0.00145762				ASV_3679	Alveolata	0.00591954
ASV_10035	WPS-2	0.00634965	ASV_5366	Verrucomicrobia	0.00795609	ASV_10757	Non-assigned	0.00548901	ASV_9483	Proteobacteria	0.0017367	ASV_11111	Bacteroidetes	0.00152662	0.00483629													ASV_6262	Chloroflexi	0.000256703	0.0255533	ASV_8840	Non-assigned	0.00900652	0.00138588				ASV_3681	Low-abundant	0.00462733
ASV_10037	Non-assigned	0.00564414	ASV_5367	Actinobacteria	0.00704169	ASV_10759	Non-assigned	0.0072461	ASV_9551	Non-assigned	0.00663416	ASV_11118	Proteobacteria	0.00330768	0.00856006													ASV_6263	Acidobacteria	0.000148703	0.0163233	ASV_8844	Acidobacteria	0.00364827	0.0167878				ASV_3682	Alveolata	0.00466217
ASV_10038	Non-assigned	0.00944835	ASV_5368	Verrucomicrobia	0.0102272	ASV_10762	Actinobacteria	0.00744671	ASV_9552	Actinobacteria	0.014523	ASV_11136	Actinobacteria	0.00193431	0.0029454													ASV_6266	Acidobacteria	0.000296919	0.0210651	ASV_8847	Non-assigned	0.00257269	0.00529502				ASV_3683	Metazoa	0.00446118
ASV_10040	Proteobacteria	0.00592804	ASV_5369	Saccharibacteria	0.023598	ASV_10763	Actinobacteria	0.00363491	ASV_9554	Acidobacteria	0.0121282	ASV_11166	Proteobacteria	0.000145058	0.0074036													ASV_6279	Chloroflexi	0.00375903	0.00617221	ASV_8848	Actinobacteria	0.00873627	0.000266544				ASV_3684	Alveolata	0.006064
ASV_10041	Proteobacteria	0.00649712	ASV_5370	Bacteroidetes	0.0103463	ASV_10764	Non-assigned	0.00432632	ASV_9556	Chloroflexi	0.00791671	ASV_11171	Proteobacteria	0.00193349	0.00731512													ASV_6280	Proteobacteria	0.000618762	0.029498	ASV_8871	Actinobacteria	0.00902077	0.00601724				ASV_3685	Alveolata	0.00526471
ASV_10045	Acidobacteria	0.0113148	ASV_5372	Proteobacteria	0.000130879	ASV_10775	Proteobacteria	0.00840082	ASV_9557	Proteobacteria	0.00898961	ASV_11182	Acidobacteria	0.00280984	0.00880896													ASV_6287	Non-assigned	0.000965271	0.000848724	ASV_8875	Actinobacteria	0.000845059	0.00916143				ASV_3689	Metazoa	0.0072017
ASV_10046	Non-assigned	0.00363331	ASV_5373	Chloroflexi	0.00567796	ASV_10776	Actinobacteria	0.00522213	ASV_9559	Non-assigned	0.0147467	ASV_11183	Verrucomicrobia	0.00141573	0.00713768													ASV_6343	Actinobacteria	0.0110495	0.000490527	ASV_8886	Non-assigned	0.000505814	0.00937159				ASV_3691	Alveolata	0.0101425
ASV_10047	Bacteroidetes	0.00630687	ASV_5375	Chloroflexi	0.0100208	ASV_10777	Actinobacteria	0.00613014	ASV_9562	Actinobacteria	0.0134246	ASV_11184	Proteobacteria	0.000342406	0.00551705													ASV_6344	Proteobacteria	0.00400368	0.00563147	ASV_8893	Low-abundant	0.00121879	0.00649324				ASV_3693	Alveolata	0.0053251
ASV_10050	Verrucomicrobia	0.00473254	ASV_5378	Proteobacteria	0.0195716	ASV_10778	Actinobacteria	0.00749263	ASV_9564	Proteobacteria	0.00771849	ASV_11195	Saccharibacteria	0.000344768	0.00301338													ASV_6345	Acidobacteria	0.00175181	0.00656443	ASV_9142	Saccharibacteria	0.00603209	0.000642459				ASV_3694	Fungi	0.00348896
ASV_10054	Actinobacteria	0.00564851	ASV_5383	Non-assigned	0.0110449	ASV_10785	Verrucomicrobia	0.0085208	ASV_9565	Verrucomicrobia	0.0105303	ASV_11201	Non-assigned	0.000208646	0.00337025													ASV_6347	Acidobacteria	0.00151172	0.0106055	ASV_9155	Proteobacteria	0.00802382	0.0019798				ASV_3696	Stramenopiles	0.00430277
ASV_10055	Saccharibacteria	0.00412189	ASV_5385	Non-assigned	0.0129232	ASV_10788	Non-assigned	0.00548969	ASV_9566	Non-assigned	0.00950482	ASV_11213	Verrucomicrobia	0.00414319	0.00217384													ASV_6354	Chloroflexi	0.00746102	0.00241881	ASV_9162	Saccharibacteria	0.00655494	0.000484294				ASV_3699	Metazoa	0.0205312
ASV_10056	Acidobacteria	0.00671715	ASV_5386	Proteobacteria	0.00846311	ASV_10790	Acidobacteria	0.00268811	ASV_9570	Verrucomicrobia	0.00451473	ASV_11222	Verrucomicrobia	0.00141573	0.0023977													ASV_6355	Non-assigned	0.00382302	0.0112333	ASV_9165	Actinobacteria	0.00754953	0.0039978				ASV_3703	Non-assigned	0.0070502
ASV_10060	Low-abundant	0.00748046	ASV_5387	Proteobacteria	0.00510016	ASV_10794	Gemmatimonadetes	0.0053172	ASV_9571	Actinobacteria	0.0041327	ASV_11424	Proteobacteria	0.00256552	0.000130099													ASV_6361	Bacteroidetes	0.0171972	0.000484294	ASV_9167	Acidobacteria	0.00791764	0.00296603				ASV_3704	Alveolata	0.00897887
ASV_10062	Non-assigned	0.00465437	ASV_5388	Proteobacteria	0.00730939	ASV_10796	Acidobacteria	0.00669102	ASV_9572	Actinobacteria	0.00619905	ASV_11441	Non-assigned	0.00691798	0.00016682													ASV_6365	Acidobacteria	0.00229452	0.0112725	ASV_9172	Actinobacteria	0.0130839	0.00243841				ASV_3706	Non-assigned	0.0100593
ASV_10063	Saccharibacteria	0.00534391	ASV_5389	Proteobacteria	0.0141301	ASV_10798	Actinobacteria	0.00996037	ASV_9574	Acidobacteria	0.00519696	ASV_11442	Non-assigned	0.00648728	0.000177918													ASV_6366	Non-assigned	0.00925656	0.00862299	ASV_9173	Actinobacteria	0.00669857	0.00141807				ASV_3739	Rhizaria	0.00041354
ASV_10070	Chloroflexi	0.0037715	ASV_5390	Proteobacteria	0.00851246	ASV_10802	Non-assigned	0.00954292	ASV_9575	Acidobacteria	0.00507323	ASV_11464	Gemmatimonadetes	0.00148438	0.00481064													ASV_6369	Non-assigned	0.00976344	0.00240071	ASV_9176	Acidobacteria	0.00310301	0.00264821				ASV_3740	Fungi	0.009209
ASV_10071	Proteobacteria	0.00645207	ASV_5429	Proteobacteria	0.000964551	ASV_10804	Saccharibacteria	0.0070578	ASV_9576	Non-assigned	0.00986431	ASV_11468	Acidobacteria	0.00593576	0.000349113													ASV_6373	Proteobacteria	0.00926179	0.000200348	ASV_9177	Non-assigned	0.00713227	0.00131082				ASV_3745	Fungi	0.00669105
ASV_10077	WPS-2	0.0162813	ASV_5491	Cyanobacteria	0.0134443	ASV_10805	Non-assigned	0.00650911	ASV_9578	Chloroflexi	0.00720412	ASV_11476	Actinobacteria	0.00642779	0.000315922													ASV_6378	Verrucomicrobia	0.000105299	0.00664575	ASV_9184	Actinobacteria	0.00142925	0.00401284				ASV_3746	Stramenopiles	0.00547511
ASV_10078	Non-assigned	0.00809571	ASV_5497	Non-assigned	0.0177745	ASV_10806	Actinobacteria	0.00472064	ASV_9581	Saccharibacteria	0.00993004	ASV_11499	Non-assigned	0.00684914	0.00131352													ASV_6380	Acidobacteria	0.00646651	0.00264479	ASV_9196	Acidobacteria	0.00106648	0.0143023				ASV_3747	Metazoa	0.00607189
ASV_10079	Cyanobacteria	0.0116696	ASV_5499	Low-abundant	0.0116375	ASV_10807	Non-assigned	0.00729216	ASV_9582	Saccharibacteria	0.00735901	ASV_11508	Proteobacteria	0.00434951	0.000210597													ASV_6395	Non-assigned	0.00781049	0.000204485	ASV_9206	Non-assigned	0.00159352	0.0107509				ASV_3748	Fungi	0.00626938
ASV_10083	Acidobacteria	0.00939123	ASV_5502	Proteobacteria	0.00658412	ASV_10808	Actinobacteria	0.00451554	ASV_9586	Verrucomicrobia	0.00884536	ASV_11510	Proteobacteria	0.00885597	0.000161467													ASV_6437	Non-assigned	0.00095332	0.0123701	ASV_9214	Actinobacteria	0.00253518	0.00548255				ASV_3749	Stramenopiles	0.00716666
ASV_10084	Acidobacteria	0.011269	ASV_5509	Verrucomicrobia	0.0129174	ASV_10809	Actinobacteria	0.0074213	ASV_9587	Non-assigned	0.0107405	ASV_11520	Proteobacteria	0.00881931	0.00450392													ASV_6439	Non-assigned	0.00016682	0.0190214	ASV_9219	Acidobacteria	0.000446687	0.0121097				ASV_3750	Metazoa	0.00781225
ASV_10093	Non-assigned	0.00605074	ASV_5510	Bacteroidetes	0.0104014	ASV_10810	Non-assigned	0.00818382	ASV_9588	Proteobacteria	0.0074206	ASV_11525	Verrucomicrobia	0.0088388	0.000187645													ASV_6459	Chloroflexi	0.000193304	0.008233	ASV_9221	Chloroflexi	0.00139635	0.00615071				ASV_3751	Metazoa	0.00475982
ASV_10094	Proteobacteria	0.00829303	ASV_5512	Actinobacteria	0.0140199	ASV_10811	Non-assigned	0.00581482	ASV_9590	Acidobacteria	0.00809857	ASV_11526	Acidobacteria	0.00887943	0.00195251													ASV_6460	Proteobacteria	0.000354378	0.00697206	ASV_9226	Acidobacteria	0.00248136	0.0101662				ASV_3752	Stramenopiles	0.00673851
ASV_10097	Acidobacteria	0.0120337	ASV_5514	Verrucomicrobia	0.00790576	ASV_10893	Actinobacteria	0.00957733	ASV_9591	Acidobacteria	0.00429219	ASV_11530	Verrucomicrobia	0.00718881	0.00359742													ASV_6525	Non-assigned	0.00820905	0.000170393	ASV_9238	Verrucomicrobia	0.000206752	0.0109341				ASV_3753	Rhizaria	0.00533853
ASV_10098	Non-assigned	0.0099101	ASV_5515	Chloroflexi	0.00659314	ASV_10894	Non-assigned	0.0140843	ASV_9592	Proteobacteria	0.00567946	ASV_11531	Non-assigned	0.00856259	0.00149774													ASV_6537	Non-assigned	0.00994802	0.000242147	ASV_9263	Non-assigned	0.000265317	0.000875514				ASV_3754	Chloroplastida	0.0033229
ASV_10099	Low-abundant	0.00955617	ASV_5516	Verrucomicrobia	0.00826602	ASV_10895	Actinobacteria	0.00704215	ASV_9595	Non-assigned	0.0039254	ASV_11532	Non-assigned	0.00467925	0.000125824													ASV_6548	Bacteroidetes	0.00832085	0.000726442	ASV_9486	Non-assigned	0.00652486	0.00761541				ASV_3755	Metazoa	0.00423089
ASV_10100	Verrucomicrobia	0.0146716	ASV_5518	Acidobacteria	0.00510479	ASV_10896	Non-assigned	0.00845059	ASV_9596	Non-assigned	0.00357461	ASV_11534	Verrucomicrobia	0.00792208	0.00274281													ASV_6554	Acidobacteria	0.00972472	0.000266544	ASV_9500	Chloroflexi	0.00580563	0.00263183				ASV_3756	Fungi	0.0023853
ASV_10101	Acidobacteria	0.0144513	ASV_5519	Cyanobacteria	0.00595559	ASV_10897	Actinobacteria	0.00923515	ASV_9597	Non-assigned	0.0069337	ASV_11536	Non-assigned	0.00897817	0.00380822													ASV_6555	Saccharibacteria	0.00857721	0.000490527	ASV_9507	Non-assigned	0.000164136	0.00842555				ASV_3757	Metazoa	0.00386313
ASV_10103	Acidobacteria	0.00592043	ASV_5599	Bacteroidetes	0.000462706	ASV_10898	Non-assigned	0.00902077	ASV_9600	Verrucomicrobia	0.00822997	ASV_11537	Proteobacteria	0.00522706	0.00249179													ASV_6560	Chloroflexi	0.00804636	0.000629716	ASV_9518	Low-abundant	0.00548003	0.000238477				ASV_3758	Stramenopiles	0.00460237
ASV_10104	Cyanobacteria	0.00513104	ASV_5607	Proteobacteria	0.0014987	ASV_10899	Acidobacteria	0.00663941	ASV_9601	Non-assigned	0.00540237	ASV_11538	Verrucomicrobia	0.00625939	0.000515919													ASV_6575	Chloroflexi	0.00668765	0.000282908	ASV_9519	Verrucomicrobia	0.00466993	0.00413099				ASV_3759	Alveolata	0.00472888
ASV_10106	Non-assigned	0.00998014	ASV_5608	Proteobacteria	0.00533355	ASV_10900	Non-assigned	0.00956114	ASV_9602	Non-assigned	0.00702227	ASV_11539	Acidobacteria	0.00277997	0.0044201													ASV_6576	Verrucomicrobia	0.00524933	0.00513104	ASV_9521	Cyanobacteria	0.0070914	0.000694566				ASV_3760	Rhizaria	0.00342203
ASV_10107	Non-assigned	0.00710452	ASV_5610	Acidobacteria	0.0134065	ASV_10901	Acidobacteria	0.00455293	ASV_9603	Proteobacteria	0.00422503	ASV_11542	Actinobacteria	0.000208646	0.00515152													ASV_6613	Actinobacteria	0.000833996	0.0149094	ASV_9522	Verrucomicrobia	0.0124856	0.00137894				ASV_3761	Rhizaria	0.00732362
ASV_10115	Acidobacteria	0.00155846	ASV_5614	Proteobacteria	0.011898	ASV_10903	Verrucomicrobia	0.0138864	ASV_9605	Acidobacteria	0.00860614	ASV_11543	Proteobacteria	0.0122238	0.000349113													ASV_6615	Actinobacteria	0.000251648	0.0185924	ASV_9525	Verrucomicrobia	0.0147161	0.0058652				ASV_3762	Rhizaria	0.00446138
ASV_10135	Bacteroidetes	0.000185632	ASV_5620	Cyanobacteria	0.0110725	ASV_10908	Bacteroidetes	0.000223343	ASV_9606	Actinobacteria	0.00313937	ASV_11553	Bacteroidetes	0.00355226	0.000218665													ASV_6616	Acidobacteria	0.000155438	0.0197091	ASV_9526	Non-assigned	0.0075242	0.000265021				ASV_3763	Alveolata	0.00835769
ASV_10277	Chloroflexi	0.000329533	ASV_5621	Non-assigned	0.00657783	ASV_11035	Bacteroidetes	0.00165401	ASV_9607	Actinobacteria	0.00323748	ASV_11556	Non-assigned	0.0082886	0.00295505													ASV_6617	Non-assigned	7.33323e-05	0.0148384	ASV_9527	Non-assigned	0.000640553	0.00792142				ASV_3764	Metazoa	0.00928252
ASV_10280	Actinobacteria	0.000185632	ASV_5625	Acidobacteria	0.0120992	ASV_11247	Gemmatimonadetes	0.00253518	ASV_9708	Proteobacteria	0.00118777	ASV_11557	Verrucomicrobia	0.0052099	7.33323e-05													ASV_6629	Non-assigned	7.33323e-05	0.00552109	ASV_9531	Acidobacteria	0.00218838	0.00591035				ASV_3818	Fungi	0.000422451
ASV_10451	Saccharibacteria	0.00716325	ASV_5631	Non-assigned	0.0099315	ASV_11249	Low-abundant	0.00512188	ASV_9729	Proteobacteria	0.00163588	ASV_11558	Proteobacteria	0.00495629	0.00162167													ASV_6630	Non-assigned	0.000834101	0.00551045	ASV_9539	Actinobacteria	0.00723292	0.0016072				ASV_3819	Alveolata	0.00176044
ASV_10457	Chloroflexi	0.0108224	ASV_5632	Acidobacteria	0.0102314	ASV_11251	Non-assigned	0.00401451	ASV_9734	Non-assigned	0.000160615	ASV_11561	Bacteroidetes	0.000914756	0.000322935													ASV_6695	Acidobacteria	0.000315896	0.00226326	ASV_9541	Actinobacteria	0.0092481	0.000822353				ASV_3822	Non-assigned	0.00442739
ASV_10458	Chloroflexi	0.00805855	ASV_5634	Bacteroidetes	0.0112881	ASV_11252	Non-assigned	0.00377219	ASV_9735	Actinobacteria	0.00578053	ASV_11638	Low-abundant	0.000185632	0.00282151													ASV_6701	Acidobacteria	0.004353	0.00113758	ASV_9547	Chloroflexi	0.00846294	0.00591975				ASV_3824	Fungi	0.000144565
ASV_10464	Acidobacteria	0.0109001	ASV_5637	Acidobacteria	0.00564659	ASV_11253	Saccharibacteria	0.00328819	ASV_9857	Acidobacteria	0.00110627	ASV_11652	Acidobacteria	0.00170317	0.00550678													ASV_6710	Non-assigned	0.0117868	0.000848724	ASV_9561	Verrucomicrobia	0.000227646	0.0174171				ASV_3825	Alveolata	0.0042156
ASV_10465	Chloroflexi	0.0182809	ASV_5638	Proteobacteria	0.00760364	ASV_11256	Non-assigned	0.00464351	ASV_9915	Acidobacteria	0.00944571	ASV_11669	Saccharibacteria	0.00353932	0.00323589													ASV_6711	Proteobacteria	0.00687605	0.0023004	ASV_9569	Actinobacteria	0.00010552	0.00729607				ASV_3826	Stramenopiles	0.00242299
ASV_10466	Actinobacteria	0.00686839	ASV_5639	Proteobacteria	0.0177503	ASV_11258	Acidobacteria	0.00331337	ASV_9916	Actinobacteria	0.00921443	ASV_11676	Bacteroidetes	0.00904505	0.00353033													ASV_6713	Non-assigned	0.00895858	0.00079969	ASV_9584	Actinobacteria	0.000534636	0.00496137				ASV_3828	Non-assigned	0.00717477
ASV_10468	Proteobacteria	0.0063849	ASV_5640	Acidobacteria	0.0196012	ASV_11259	Acidobacteria	0.0027217	ASV_9917	Non-assigned	0.00936197	ASV_11682	Bacteroidetes	0.000740271	0.00353374													ASV_6714	Bacteroidetes	0.00841036	0.000181586	ASV_9585	Verrucomicrobia	0.00682599	0.00920334				ASV_3829	Alveolata	0.00572331
ASV_10469	Actinobacteria	0.00783715	ASV_5645	Proteobacteria	0.0124961	ASV_11260	Non-assigned	0.00364073	ASV_9918	Acidobacteria	0.0122471	ASV_11694	Non-assigned	0.00130933	0.00431724													ASV_6715	Non-assigned	0.00438482	0.0132086	ASV_9608	Non-assigned	0.0133081	0.00373263				ASV_3830	Metazoa	0.00681809
ASV_10475	Proteobacteria	0.00483834	ASV_5646	Acidobacteria	0.0203506	ASV_11263	Non-assigned	0.0034091	ASV_9919	Proteobacteria	0.00802298	ASV_11697	Non-assigned	0.00141533	0.00387901													ASV_6720	Proteobacteria	0.00988749	0.00060518	ASV_9610	Acidobacteria	0.0127352	0.00568835				ASV_3831	Alveolata	0.00622133
ASV_10480	Verrucomicrobia	0.00473254	ASV_5647	Non-assigned	0.0120662	ASV_11264	Actinobacteria	0.00242696	ASV_9920	Acidobacteria	0.0090897	ASV_11703	Bacteroidetes	0.0039447	0.00639437													ASV_6721	Acidobacteria	0.0109772	0.000121074	ASV_9858	Non-assigned	0.00424507	0.00196393				ASV_3832	Alveolata	0.00312968
ASV_10481	Acidobacteria	0.00442721	ASV_5648	Proteobacteria	0.0105418	ASV_11269	Verrucomicrobia	0.00472951	ASV_9921	Non-assigned	0.0124541	ASV_11708	Actinobacteria	0.000290116	0.00190664													ASV_6723	Chloroflexi	0.00616624	0.00173812	ASV_9867	Non-assigned	0.00430724	0.000121074				ASV_3833	Alveolata	0.00549209
ASV_10482	Actinobacteria	0.00378671	ASV_5649	Chloroflexi	0.00806459	ASV_11270	Actinobacteria	0.00329633	ASV_9923	Acidobacteria	0.0186884	ASV_11719	Bacteroidetes	0.000145058	0.00357796													ASV_6731	Cyanobacteria	0.0107976	0.000266544	ASV_9871	Non-assigned	0.0107203	0.000802433				ASV_3835	Metazoa	0.00643283
ASV_10483	Acidobacteria	0.00358025	ASV_5658	Acidobacteria	0.000244165	ASV_11274	Actinobacteria	0.0053681	ASV_9924	Acidobacteria	0.00995435	ASV_11722	Acidobacteria	0.00688854	0.00449913													ASV_6735	Bacteroidetes	0.00251292	0.00484158	ASV_9883	Chloroflexi	0.00596457	0.000170393				ASV_3836	Stramenopiles	0.0107007
ASV_10485	Deinococcus-Thermus	0.00564851	ASV_5745	Proteobacteria	0.00968226	ASV_11275	Saccharibacteria	0.0075122	ASV_9925	Actinobacteria	0.0082128	ASV_11726	Verrucomicrobia	0.000208646	0.00842513													ASV_6737	Acidobacteria	0.0120675	0.000715697	ASV_9886	Non-assigned	0.00446702	0.00218882				ASV_3838	Stramenopiles	0.00967756
ASV_10490	Proteobacteria	0.0056067	ASV_5746	Acidobacteria	0.0112022	ASV_11276	Verrucomicrobia	0.00286637	ASV_9926	Non-assigned	0.00737439	ASV_11732	Non-assigned	0.00297652	0.0091747													ASV_6756	Verrucomicrobia	0.00687322	0.000282908	ASV_9888	Verrucomicrobia	0.00466099	0.00351594				ASV_3839	Alveolata	0.00473412
ASV_10491	Saccharibacteria	0.00568867	ASV_5747	Cyanobacteria	0.0146977	ASV_11277	Acidobacteria	0.00544918	ASV_9929	Actinobacteria	0.00788296	ASV_11734	Proteobacteria	0.00285542	0.00636345													ASV_6757	Non-assigned	0.00496774	0.000102242	ASV_9890	Non-assigned	0.00472951	0.000144294				ASV_3841	Stramenopiles	0.00654853
ASV_10492	Non-assigned	0.00666624	ASV_5750	Acidobacteria	0.0115024	ASV_11281	Gemmatimonadetes	0.00930902	ASV_9930	Actinobacteria	0.00832431	ASV_11743	Verrucomicrobia	0.000172384	0.0060528													ASV_6828	Non-assigned	0.000618732	0.00579898	ASV_9897	Actinobacteria	0.000227049	0.00555846				ASV_3842	Rhizaria	0.00634006
ASV_10494	Low-abundant	0.00555	ASV_5751	Proteobacteria	0.00818469	ASV_11282	Non-assigned	0.00522213	ASV_9931	Non-assigned	0.00907148	ASV_11754	Acidobacteria	0.000625939	0.00697454													ASV_6834	Acidobacteria	0.000130879	0.00191421	ASV_9898	Actinobacteria	0.0078184	0.0068617				ASV_3844	Rhizaria	0.00333206
ASV_10499	Actinobacteria	0.000580232	ASV_5752	Low-abundant	0.00702028	ASV_11286	Acidobacteria	0.0064093	ASV_9932	Acidobacteria	0.00602338	ASV_11759	Proteobacteria	0.0024426	0.00659931													ASV_6885	Non-assigned	0.000820227	0.00076602	ASV_9901	Verrucomicrobia	0.00952673	0.00230871				ASV_3845	Alveolata	0.00582245
ASV_10501	Proteobacteria	0.00369026	ASV_5753	Acidobacteria	0.0113586	ASV_11287	Actinobacteria	0.0055823	ASV_9935	Non-assigned	0.00787779	ASV_11760	Saccharibacteria	0.000556896	0.00367777													ASV_6894	Verrucomicrobia	0.0024932	0.00390047	ASV_9902	Actinobacteria	0.00800102	0.000144294				ASV_3846	Stramenopiles	0.00486188
ASV_10505	Verrucomicrobia	0.00681772	ASV_5754	Proteobacteria	0.00866139	ASV_11288	Actinobacteria	0.00827007	ASV_9938	Non-assigned	0.00742251	ASV_11787	Proteobacteria	0.00138514	0.0017016													ASV_6898	Actinobacteria	0.0102612	0.000943494	ASV_9904	Non-assigned	0.00603378	0.00243905				ASV_3847	Metazoa	0.00471817
ASV_10508	Acidobacteria	0.00492131	ASV_5755	Actinobacteria	0.0134711	ASV_11289	Proteobacteria	0.00496204	ASV_9939	Low-abundant	0.00842555	ASV_11792	Non-assigned	0.000197348	0.0017016													ASV_6903	Bacteroidetes	0.000115567	0.000490527	ASV_9906	Actinobacteria	0.00292288	0.00603245				ASV_3848	Amoebozoa	0.00368412
ASV_10510	Actinobacteria	0.0145085	ASV_5759	Proteobacteria	0.00781814	ASV_11291	Actinobacteria	0.0064296	ASV_9940	Chloroflexi	0.00648047	ASV_12034	Bacteroidetes	0.00444914	0.00030848													ASV_6908	Non-assigned	0.0125115	0.0046668	ASV_9907	Non-assigned	0.00425176	0.00301296				ASV_3850	Stramenopiles	0.012118
ASV_10513	Proteobacteria	0.00577453	ASV_5761	Non-assigned	0.00906219	ASV_11297	Low-abundant	0.00665874	ASV_9941	Acidobacteria	0.0048197	ASV_12042	Proteobacteria	0.00422644	0.00220047													ASV_6910	Chloroflexi	0.00827984	0.00232292	ASV_9922	Non-assigned	0.00266954	0.00652985				ASV_3851	Rhizaria	0.008693
ASV_10514	Acidobacteria	0.00775924	ASV_5762	Verrucomicrobia	0.0111602	ASV_11299	Verrucomicrobia	0.00645503	ASV_9944	Non-assigned	0.00569044	ASV_12054	Actinobacteria	0.00328337	0.000513326													ASV_6911	Acidobacteria	0.0102982	0.000350674	ASV_9927	Actinobacteria	0.00853633	0.00432209				ASV_3852	Alveolata	0.00384308
ASV_10522	Non-assigned	0.00946474	ASV_5763	Non-assigned	0.00834417	ASV_11300	Verrucomicrobia	0.00503389	ASV_9947	Non-assigned	0.00594274	ASV_12080	Saccharibacteria	0.00426954	7.33323e-05													ASV_6913	Bacteroidetes	0.00197738	0.0186827	ASV_9933	Cyanobacteria	0.000573275	0.00032755				ASV_3853	Alveolata	0.00920446
ASV_10523	Acidobacteria	0.00947899	ASV_5764	Acidobacteria	0.00730836	ASV_11305	Acidobacteria	0.0171441	ASV_9948	Non-assigned	0.0076826	ASV_12092	Actinobacteria	0.00504397	0.00306788													ASV_6916	Actinobacteria	0.0163685	0.00164783	ASV_9936	Non-assigned	0.000454099	0.0072219				ASV_3856	Alveolata	0.00280523
ASV_10525	Acidobacteria	0.00791567	ASV_5765	Non-assigned	0.00940363	ASV_11306	Acidobacteria	0.00567168	ASV_9950	Actinobacteria	0.00850316	ASV_12096	Proteobacteria	0.00759633	0.000218665													ASV_6917	Non-assigned	0.00931004	0.000363221	ASV_9942	Verrucomicrobia	0.00431087	0.0111265				ASV_3857	Fungi	0.00255636
ASV_10526	Non-assigned	0.00729667	ASV_5766	Non-assigned	0.0101616	ASV_11307	Verrucomicrobia	0.00655788	ASV_9953	Acidobacteria	0.00533889	ASV_12108	Chloroflexi	0.000457987	0.00337762													ASV_6918	Actinobacteria	0.011408	0.002764	ASV_9943	Acidobacteria	0.000142219	0.00786149				ASV_3858	Alveolata	0.00439989
ASV_10527	Saccharibacteria	0.00834585	ASV_5767	Acidobacteria	0.00901987	ASV_11308	Acidobacteria	0.00673512	ASV_9954	Non-assigned	0.00674267	ASV_12111	Proteobacteria	0.00251776	0.00169199													ASV_6921	Actinobacteria	0.00166267	0.0040897	ASV_9946	Saccharibacteria	0.000427439	0.0058616				ASV_3859	Metazoa	0.0046981
ASV_10528	Proteobacteria	0.00667668	ASV_5773	Verrucomicrobia	0.0109341	ASV_11311	Actinobacteria	0.00877998	ASV_9958	Non-assigned	0.0064443	ASV_12126	Actinobacteria	0.00364503	0.000366661													ASV_6922	Non-assigned	0.00548274	0.00243755	ASV_9952	Non-assigned	0.000404289	0.00964293				ASV_3911	Alveolata	0.000498762
ASV_10530	Non-assigned	0.010946	ASV_5774	Acidobacteria	0.0135369	ASV_11315	Non-assigned	0.00649985	ASV_9959	Gemmatimonadetes	0.00357779	ASV_12131	Non-assigned	0.00463971	0.000148703													ASV_6923	Actinobacteria	0.0100894	0.000121074	ASV_9955	Actinobacteria	0.00186527	0.00425213				ASV_3913	Alveolata	0.0084001
ASV_10531	Acidobacteria	0.0106541	ASV_5775	Non-assigned	0.0125824	ASV_11319	Verrucomicrobia	0.00499661	ASV_9960	Acidobacteria	0.00569796	ASV_12136	Verrucomicrobia	0.00740248	0.00366848													ASV_6927	Chloroflexi	0.00331739	0.0142049	ASV_9956	Proteobacteria	0.000379988	0.00836785				ASV_3915	Non-assigned	0.00448271
ASV_10535	Non-assigned	0.00890037	ASV_5776	Proteobacteria	0.00731395	ASV_11320	Actinobacteria	0.00520729	ASV_9961	Proteobacteria	0.00506749	ASV_12140	Proteobacteria	0.00549434	0.000734327													ASV_6932	Bacteroidetes	0.0133839	0.000121074	ASV_9965	Non-assigned	0.00079595	0.00539308				ASV_3917	Stramenopiles	0.00509318
ASV_10540	Proteobacteria	0.00532839	ASV_5779	Chloroflexi	0.0116783	ASV_11321	Actinobacteria	0.0040045	ASV_9962	Acidobacteria	0.00564926	ASV_12142	Acidobacteria	0.00799869	0.00019291													ASV_6936	Verrucomicrobia	0.0109951	0.000121074	ASV_9984	Acidobacteria	0.0105567	0.00220624				ASV_3918	Alveolata	0.00332616
ASV_10544	Verrucomicrobia	0.004539	ASV_5780	Proteobacteria	0.0103467	ASV_11324	Non-assigned	0.00375298	ASV_9963	Saccharibacteria	0.00995791	ASV_12148	Acidobacteria	0.00290116	0.000655996													ASV_6949	Verrucomicrobia	0.0113125	0.000225683	ASV_9988	Actinobacteria	0.0103474	0.000238477				ASV_3919	Stramenopiles	0.0071078
ASV_10548	Actinobacteria	0.000208646	ASV_5782	Non-assigned	0.00541228	ASV_11325	Non-assigned	0.00732236	ASV_9964	Acidobacteria	0.00458692	ASV_12162	Proteobacteria	0.010823	0.000388162													ASV_6956	Acidobacteria	0.00113242	0.0136016	ASV_9991	Acidobacteria	0.0135312	0.00246436				ASV_3920	Alveolata	0.00824552
ASV_10554	Non-assigned	0.000603045	ASV_5784	Cyanobacteria	0.0193304	ASV_11417	Actinobacteria	0.00760553	ASV_9966	Chloroflexi	0.00674449	ASV_12163	Non-assigned	0.00843669	0.000947688													ASV_6959	Acidobacteria	0.00750589	0.000802493	ASV_10125	Actinobacteria	0.000880729	0.00214738				ASV_3921	Alveolata	0.00374266
ASV_10572	Proteobacteria	0.000875716	ASV_5785	Non-assigned	0.0049501	ASV_11419	Actinobacteria	0.00849014	ASV_9968	Proteobacteria	0.00296503	ASV_12165	Acidobacteria	0.00390734	0.00438009													ASV_7004	Non-assigned	0.000490223	0.0214107	ASV_10133	Actinobacteria	0.000143319	0.000225683				ASV_3923	Metazoa	0.00442172
ASV_10574	Bacteroidetes	0.00656813	ASV_5867	Cyanobacteria	0.000155438	ASV_11421	Proteobacteria	0.00751233	ASV_9969	Acidobacteria	0.00581516	ASV_12167	Proteobacteria	0.00508175	0.00286106													ASV_7005	Chloroflexi	0.000155438	0.0178447	ASV_10286	Actinobacteria	0.0048016	0.00220669				ASV_3928	Metazoa	0.00679853
ASV_10583	Proteobacteria	0.000470345	ASV_5874	Verrucomicrobia	0.000115567	ASV_11562	Proteobacteria	0.00426728	ASV_9970	Acidobacteria	0.00347624	ASV_12169	Bacteroidetes	0.00104744	0.00199942													ASV_7026	Acidobacteria	0.000155438	0.00740757	ASV_10287	Actinobacteria	0.00420571	0.00567453				ASV_3929	Stramenopiles	0.00428567
ASV_10732	Actinobacteria	0.000145058	ASV_5880	Proteobacteria	0.0137681	ASV_11800	Non-assigned	0.0029594	ASV_9971	Chloroflexi	0.00296503	ASV_12178	Verrucomicrobia	0.00917418	0.000154691													ASV_7084	Proteobacteria	0.000925412	0.00139644	ASV_10299	Actinobacteria	0.0140499	0.00132968				ASV_3930	Stramenopiles	0.00340035
ASV_10916	Non-assigned	0.010625	ASV_5881	Non-assigned	0.0143798	ASV_11820	Non-assigned	0.00273819	ASV_9973	Non-assigned	0.00891354	ASV_12182	Non-assigned	0.00799515	0.000160955													ASV_7089	Actinobacteria	0.000261758	0.00691685	ASV_10300	Non-assigned	0.00438125	0.00145531				ASV_3931	Metazoa	0.00468225
ASV_10922	Verrucomicrobia	0.0239947	ASV_5883	Acidobacteria	0.0116949	ASV_11822	Chloroflexi	0.0060235	ASV_9974	Acidobacteria	0.0709658	ASV_12187	Verrucomicrobia	0.00855554	0.000577145													ASV_7090	Actinobacteria	9.84051e-05	0.000233289	ASV_10301	WPS-2	0.00491916	0.000711786				ASV_3932	Stramenopiles	0.00301854
ASV_10924	Non-assigned	0.00826011	ASV_5889	Saccharibacteria	0.00906414	ASV_11823	Chloroflexi	0.00409431	ASV_9975	Acidobacteria	0.00435865	ASV_12189	Verrucomicrobia	0.00469673	0.00123481													ASV_7098	Proteobacteria	0.00606931	0.0013776	ASV_10303	Acidobacteria	0.00905435	0.000481844				ASV_3933	Metazoa	0.00259189
ASV_10928	Non-assigned	0.00930784	ASV_5890	Non-assigned	0.012243	ASV_11824	Proteobacteria	0.00647696	ASV_9978	Verrucomicrobia	0.0041165	ASV_12191	Firmicutes	0.00473634	0.000236178													ASV_7107	Acidobacteria	0.00399603	0.00556161	ASV_10307	Non-assigned	0.00474303	0.000370711				ASV_3938	Non-assigned	0.00962002
ASV_10929	Verrucomicrobia	0.00817961	ASV_5893	Proteobacteria	0.0080027	ASV_11826	Non-assigned	0.00938042	ASV_9979	Non-assigned	0.00593261	ASV_12192	Proteobacteria	0.00355226	0.00617754													ASV_7108	Non-assigned	0.00689008	0.0017541	ASV_10315	Acidobacteria	0.00422384	0.00468057				ASV_3939	Alveolata	0.00316248
ASV_10930	Saccharibacteria	0.00592317	ASV_5894	Verrucomicrobia	0.00855245	ASV_11832	Non-assigned	0.00508821	ASV_9980	Proteobacteria	0.0041165	ASV_12206	Proteobacteria	0.000966978	0.00059043													ASV_7109	Non-assigned	0.0103334	0.0109352	ASV_10320	Actinobacteria	0.00355006	0.000144294				ASV_3940	Stramenopiles	0.00474152
ASV_10933	Proteobacteria	0.00769518	ASV_5896	Actinobacteria	0.00928098	ASV_11833	Proteobacteria	0.00377512	ASV_9981	Bacteroidetes	0.00540861	ASV_12209	Saccharibacteria	0.00137396	0.000161467													ASV_7112	Low-abundant	0.00725679	0.00210334	ASV_10321	Actinobacteria	0.00172031	0.00491468				ASV_3941	Metazoa	0.0028803
ASV_10934	Chloroflexi	0.00683959	ASV_5899	Non-assigned	0.0203944	ASV_11834	Chloroflexi	0.00617521	ASV_9982	Bacteroidetes	0.00399543	ASV_12226	Acidobacteria	0.00585321	0.00347919													ASV_7113	Low-abundant	0.0055566	0.0002296	ASV_10322	Proteobacteria	0.00309342	0.00134079				ASV_3943	Fungi	0.00194103
ASV_10936	Saccharibacteria	0.0124786	ASV_5900	Non-assigned	0.0116206	ASV_11839	Proteobacteria	0.00332822	ASV_9983	Verrucomicrobia	0.00524778	ASV_12338	Acidobacteria	0.00159564	0.00606669													ASV_7122	Proteobacteria	0.0061121	0.00226326	ASV_10326	Verrucomicrobia	0.00654341	0.000432883				ASV_3944	Alveolata	0.00209465
ASV_10937	Low-abundant	0.00598885	ASV_5903	Acidobacteria	0.00956264	ASV_11840	Non-assigned	0.00284904	ASV_9985	Acidobacteria	0.003728	ASV_12345	Verrucomicrobia	0.000197348	0.00794411													ASV_7123	Chloroflexi	0.0024989	0.0332729	ASV_10327	Actinobacteria	0.00171832	0.00461089				ASV_4006	Fungi	0.0138716
ASV_10941	Proteobacteria	0.00579173	ASV_5905	Chloroflexi	0.0114566	ASV_11841	Proteobacteria	0.0031656	ASV_9986	Proteobacteria	0.00304127	ASV_12346	Proteobacteria	0.000214832	0.00347289													ASV_7134	Proteobacteria	0.00815277	0.000121074	ASV_10329	Low-abundant	0.00536826	0.000902731				ASV_4018	Rhizaria	0.00701959
ASV_10943	Non-assigned	0.00423257	ASV_5906	Actinobacteria	0.00795801	ASV_11842	Gemmatimonadetes	0.00401292	ASV_9993	Non-assigned	0.00253124	ASV_12347	Proteobacteria	0.00716017	0.00518593													ASV_7135	Acidobacteria	0.000105299	0.00667537	ASV_10330	Actinobacteria	0.00905511	0.00352504				ASV_4020	Alveolata	0.00576625
ASV_10946	Acidobacteria	0.00740149	ASV_5907	Acidobacteria	0.00635491	ASV_11845	Acidobacteria	0.00372628	ASV_9995	Bacteroidetes	0.00476677	ASV_12358	Acidobacteria	0.000443819	0.00518054													ASV_7137	Non-assigned	0.00597306	0.000544757	ASV_10332	Actinobacteria	0.00352331	0.00310087				ASV_4021	Metazoa	0.0033583
ASV_10947	Bacteroidetes	0.00658483	ASV_5910	Non-assigned	0.00643791	ASV_11846	Non-assigned	0.00343965	ASV_10123	Chloroflexi	0.000123737	ASV_12368	Acidobacteria	0.00294342	0.00598022													ASV_7138	Chloroflexi	0.00444007	0.000648498	ASV_10334	Verrucomicrobia	0.016127	0.000369977				ASV_4022	Non-assigned	0.000752327
ASV_10948	Proteobacteria	0.00729034	ASV_5911	Low-abundant	0.00653294	ASV_11850	Non-assigned	0.00323674	ASV_10143	Chloroflexi	0.00352212	ASV_12374	Verrucomicrobia	0.00208339	0.00549046													ASV_7205	Acidobacteria	0.000130099	0.0169519	ASV_10337	Low-abundant	0.000206752	0.0082492				ASV_4023	Alveolata	0.00437675
ASV_10949	Verrucomicrobia	0.00776069	ASV_5913	Proteobacteria	0.00689055	ASV_11858	Non-assigned	0.00840082	ASV_10152	Chloroflexi	0.000132511	ASV_12416	Proteobacteria	0.00232855	0.00177493													ASV_7206	Acidobacteria	0.000520394	0.0171305	ASV_10339	Verrucomicrobia	0.00517545	0.00397637				ASV_4024	Non-assigned	0.00452805
ASV_10950	Proteobacteria	0.00705517	ASV_5914	Chloroflexi	0.0143045	ASV_11859	Non-assigned	0.00658443	ASV_10288	Non-assigned	0.000144294	ASV_12704	Acidobacteria	0.0223635	0.00255675													ASV_7228	Non-assigned	0.00345172	0.00623708	ASV_10345	Actinobacteria	0.00744408	0.000932198				ASV_4026	Rhizaria	0.00303472
ASV_10958	Acidobacteria	0.0046408	ASV_5918	Non-assigned	0.00016682	ASV_11862	Non-assigned	0.0064093	ASV_10358	Non-assigned	0.0073556	ASV_12712	Acidobacteria	0.00454303	0.00311589													ASV_7229	Non-assigned	0.000377472	0.00665984	ASV_10350	Actinobacteria	0.00506732	0.000123737				ASV_4027	Amoebozoa	0.00358094
ASV_10959	Acidobacteria	0.0079736	ASV_6013	Proteobacteria	0.000312646	ASV_11864	Actinobacteria	0.00354036	ASV_10359	Acidobacteria	0.0130995	ASV_12718	Actinobacteria	0.00389112	0.000232036													ASV_7302	Actinobacteria	0.00786288	0.000793967	ASV_10352	Non-assigned	0.00527113	0.00170954				ASV_4028	Rhizaria	0.00264811
ASV_10961	Proteobacteria	0.00389827	ASV_6019	Acidobacteria	0.000597469	ASV_11865	Acidobacteria	0.0064093	ASV_10360	Chloroflexi	0.0116156	ASV_12733	Verrucomicrobia	0.00422791	0.000388162													ASV_7316	Acidobacteria	0.00393714	0.00256794	ASV_10356	Actinobacteria	0.0045905	0.000258294				ASV_4029	Rhizaria	0.00319297
ASV_10963	Acidobacteria	0.00497254	ASV_6021	Actinobacteria	0.00636065	ASV_11867	Non-assigned	0.00408604	ASV_10361	Non-assigned	0.0179772	ASV_12742	Actinobacteria	0.00594321	0.000844784													ASV_7317	Acidobacteria	0.000619859	0.0109245	ASV_10366	Verrucomicrobia	0.00151662	0.0137502				ASV_4030	Non-assigned	0.003169
ASV_10964	Proteobacteria	0.00519052	ASV_6030	Non-assigned	0.0132433	ASV_11868	Acidobacteria	0.00339707	ASV_10364	Actinobacteria	0.00861302	ASV_12744	Actinobacteria	0.00481539	0.000187645													ASV_7318	Acidobacteria	0.0105717	0.000306727	ASV_10369	Non-assigned	0.00079595	0.0147442				ASV_4032	Non-assigned	0.00208962
ASV_10966	Saccharibacteria	0.00762474	ASV_6031	Cyanobacteria	0.00866105	ASV_11871	Verrucomicrobia	0.00499405	ASV_10368	Non-assigned	0.00992611	ASV_12749	Proteobacteria	0.0024426	0.000829187													ASV_7319	Proteobacteria	0.0111662	0.00213236	ASV_10373	Proteobacteria	0.000962909	0.0042996				ASV_4035	Alveolata	0.00210858
ASV_10968	Actinobacteria	0.00427455	ASV_6040	Acidobacteria	0.008458	ASV_11872	Acidobacteria	0.00569861	ASV_10370	Acidobacteria	0.00698463	ASV_12761	Cyanobacteria	0.00344768	0.000130879													ASV_7324	Non-assigned	0.00283263	0.0034923	ASV_10381	Actinobacteria	0.000265317	0.00879214				ASV_4091	Alveolata	0.00391042
ASV_10970	Non-assigned	0.00568148	ASV_6042	Acidobacteria	0.0118943	ASV_11873	Actinobacteria	0.00425376	ASV_10371	Acidobacteria	0.0064288	ASV_12777	Bacteroidetes	0.00406162	0.0026213													ASV_7325	Low-abundant	0.00491167	0.00153364	ASV_10384	Proteobacteria	0.00152938	0.00702129				ASV_4095	Metazoa	0.00530573
ASV_10973	Proteobacteria	0.00874227	ASV_6044	Verrucomicrobia	0.00890767	ASV_11880	Actinobacteria	0.00557515	ASV_10375	Acidobacteria	0.0162026	ASV_12791	Firmicutes	0.0309532	0.00230278													ASV_7331	Non-assigned	0.00397642	0.00279947	ASV_10395	Verrucomicrobia	0.000143319	0.00562748				ASV_4096	Fungi	0.00359801
ASV_10974	Bacteroidetes	0.00480703	ASV_6045	Proteobacteria	0.0111526	ASV_11882	Non-assigned	0.0077967	ASV_10377	Acidobacteria	0.00679404	ASV_12794	Non-assigned	0.00146172	0.00430458													ASV_7336	Acidobacteria	0.00727781	0.00316287	ASV_10419	Non-assigned	0.000547003	0.00441445				ASV_4098	Rhizaria	0.0072328
ASV_10977	Non-assigned	0.00844682	ASV_6046	Proteobacteria	0.00754156	ASV_11884	Non-assigned	0.0052909	ASV_10378	Acidobacteria	0.00498034	ASV_12799	Saccharibacteria	0.00745774	0.00270074													ASV_7338	Non-assigned	0.00609684	0.00333964	ASV_10429	Actinobacteria	0.0136157	0.00096849				ASV_4099	Alveolata	0.00500034
ASV_10979	Verrucomicrobia	0.00492118	ASV_6048	Acidobacteria	0.00781368	ASV_11885	Acidobacteria	0.00342662	ASV_10379	Deinococcus-Thermus	0.00635732	ASV_12807	Proteobacteria	0.0158313	0.00205938													ASV_7342	Actinobacteria	0.00844168	9.81054e-05	ASV_10584	Non-assigned	0.000227049	0.00580333				ASV_4100	Alveolata	0.00399125
ASV_10980	Saccharibacteria	0.00370843	ASV_6049	Low-abundant	0.0159634	ASV_11886	Verrucomicrobia	0.00315249	ASV_10380	Acidobacteria	0.00547347	ASV_12809	Proteobacteria	0.00560197	7.73453e-05													ASV_7343	Non-assigned	0.00855199	0.000533089	ASV_10728	Actinobacteria	0.000265317	0.000855979				ASV_4101	Alveolata	0.00341537
ASV_10981	Bacteroidetes	0.00522208	ASV_6052	Verrucomicrobia	0.010572	ASV_11888	Verrucomicrobia	0.00268677	ASV_10382	Acidobacteria	0.00863171	ASV_12814	Acidobacteria	0.00367617	0.000979664													ASV_7346	Cyanobacteria	0.00754694	0.000102242	ASV_10731	Actinobacteria	0.000845059	0.00575655				ASV_4102	Metazoa	0.00351803
ASV_10985	Acidobacteria	0.00536714	ASV_6054	Acidobacteria	0.00824538	ASV_11890	Verrucomicrobia	0.00708777	ASV_10383	Non-assigned	0.00576578	ASV_12816	Proteobacteria	0.0031184	0.0020665													ASV_7354	Saccharibacteria	0.00430538	9.81054e-05	ASV_10743	Non-assigned	0.0111932	0.000642459				ASV_4104	Stramenopiles	0.00738949
ASV_10986	Verrucomicrobia	0.00483509	ASV_6056	Proteobacteria	0.00835549	ASV_11893	Non-assigned	0.00369768	ASV_10385	Chloroflexi	0.00636315	ASV_12819	Verrucomicrobia	0.00292105	0.000709508													ASV_7361	Verrucomicrobia	0.00643026	0.00143299	ASV_10747	Proteobacteria	0.0103652	0.000247475				ASV_4105	Stramenopiles	0.00334539
ASV_10987	Non-assigned	0.00944331	ASV_6057	Acidobacteria	0.00978973	ASV_11894	Acidobacteria	0.0061154	ASV_10386	Bacteroidetes	0.00844497	ASV_12823	Acidobacteria	0.00208646	0.00282657													ASV_7364	Acidobacteria	0.00448232	0.000266544	ASV_10753	Verrucomicrobia	0.0127606	0.00228735				ASV_4106	Alveolata	0.00648852
ASV_10992	Saccharibacteria	0.0144082	ASV_6058	Proteobacteria	0.00967038	ASV_11895	Verrucomicrobia	0.00550375	ASV_10387	Bacteroidetes	0.00702129	ASV_12825	Verrucomicrobia	0.00214136	0.0036194													ASV_7376	Non-assigned	0.00812094	0.0026525	ASV_10760	Actinobacteria	0.00562489	0.000590555				ASV_4108	Non-assigned	0.00246445
ASV_10994	Acidobacteria	0.00375489	ASV_6061	Proteobacteria	0.000123746	ASV_11896	Proteobacteria	0.00301118	ASV_10388	Acidobacteria	0.0102149	ASV_12833	Non-assigned	0.00707864	0.000927843													ASV_7383	Acidobacteria	0.00987348	0.000266544	ASV_10766	Actinobacteria	0.000780026	0.00622949				ASV_4109	Rhizaria	0.00471893
ASV_10996	Saccharibacteria	0.012297	ASV_6062	Acidobacteria	0.00876061	ASV_12010	Non-assigned	0.00588272	ASV_10392	Non-assigned	0.00706527	ASV_12837	Acidobacteria	0.00986825	0.000195251													ASV_7385	Acidobacteria	0.00640508	0.000331842	ASV_10770	Verrucomicrobia	0.00596846	0.00481914				ASV_4110	Metazoa	0.00165365
ASV_11001	Proteobacteria	0.00856259	ASV_6063	Bacteroidetes	0.00587772	ASV_12012	Actinobacteria	0.0114086	ASV_10393	Actinobacteria	0.00645163	ASV_12839	Acidobacteria	0.00544155	0.00157246													ASV_7399	Proteobacteria	0.00293912	0.00317051	ASV_10771	Proteobacteria	0.000143319	0.00778509				ASV_4112	Metazoa	0.0127308
ASV_11002	Verrucomicrobia	0.00751547	ASV_6065	Acidobacteria	0.00626258	ASV_12013	Acidobacteria	0.0095514	ASV_10394	Non-assigned	0.00548318	ASV_12849	Verrucomicrobia	0.00395825	0.00516319													ASV_7402	Non-assigned	0.000132011	0.000285326	ASV_10772	Actinobacteria	0.00471742	0.00270819				ASV_4113	Metazoa	0.0077841
ASV_11003	Saccharibacteria	0.00520441	ASV_6067	Low-abundant	0.0108683	ASV_12015	Saccharibacteria	0.00663292	ASV_10398	Proteobacteria	0.00739278	ASV_12850	Verrucomicrobia	0.0010656	0.0026617													ASV_7406	Bacteroidetes	0.00115797	0.000525055	ASV_10774	Acidobacteria	0.00486887	0.00162345				ASV_4117	Fungi	0.00192625
ASV_11005	Non-assigned	0.00730262	ASV_6068	Non-assigned	0.0101918	ASV_12016	Non-assigned	0.00530633	ASV_10400	Actinobacteria	0.00622949	ASV_12872	Acidobacteria	0.000528282	0.000789208													ASV_7457	Acidobacteria	0.00504256	0.0097549	ASV_10781	Non-assigned	0.00289167	0.00331877				ASV_4118	Metazoa	0.00363521
ASV_11009	Non-assigned	0.00792856	ASV_6070	Chloroflexi	0.00757456	ASV_12017	Actinobacteria	0.00557165	ASV_10402	Actinobacteria	0.0058315	ASV_12931	Acidobacteria	0.000208646	0.00611583													ASV_7465	Acidobacteria	0.000132011	0.0143191	ASV_10782	Acidobacteria	0.00503971	0.00396064				ASV_4181	Non-assigned	6.59158e-05
ASV_11010	Non-assigned	0.00534571	ASV_6071	Proteobacteria	0.00829584	ASV_12018	Actinobacteria	0.00910585	ASV_10403	Acidobacteria	0.00416531	ASV_12943	Proteobacteria	0.00149239	0.00278777													ASV_7478	Non-assigned	0.000562936	0.00981201	ASV_10784	Non-assigned	0.00249754	0.00586774				ASV_4183	Rhizaria	0.00601434
ASV_11011	Saccharibacteria	0.0058421	ASV_6073	Proteobacteria	0.00818911	ASV_12019	Non-assigned	0.00758767	ASV_10404	Acidobacteria	0.0154313	ASV_12948	Proteobacteria	0.000145058	0.00550283													ASV_7485	Non-assigned	0.0003575	0.00562333	ASV_10787	Verrucomicrobia	0.00786994	0.000121074				ASV_4184	Metazoa	0.00385721
ASV_11022	Non-assigned	0.0041443	ASV_6074	Actinobacteria	0.00735761	ASV_12021	Acidobacteria	0.00478057	ASV_10405	Acidobacteria	0.00713464	ASV_12957	Acidobacteria	0.000417293	0.00369631													ASV_7488	Acidobacteria	0.000155438	0.0056581	ASV_10789	Acidobacteria	0.00310128	0.00434559				ASV_4185	Metazoa	0.00369003
ASV_11024	Non-assigned	0.00711581	ASV_6075	Acidobacteria	0.00678995	ASV_12035	Acidobacteria	0.0025828	ASV_10406	Acidobacteria	0.00969228	ASV_13006	Non-assigned	0.000707864	0.00728081													ASV_7576	Proteobacteria	0.00226762	0.000466579	ASV_10791	Non-assigned	0.00469525	0.00249029				ASV_4187	Low-abundant	0.00342862
ASV_11036	Saccharibacteria	0.0087409	ASV_6177	Proteobacteria	0.000119167	ASV_12446	Non-assigned	0.00410462	ASV_10408	Acidobacteria	0.0115002	ASV_13007	Acidobacteria	0.00724639	0.00504145													ASV_7577	Acidobacteria	0.00019291	9.81054e-05	ASV_10792	Bacteroidetes	0.00724093	0.000182234				ASV_4188	Alveolata	0.00471455
ASV_11231	Chloroflexi	0.000233187	ASV_6183	Proteobacteria	0.00681439	ASV_12448	Non-assigned	0.0047465	ASV_10409	Acidobacteria	0.0119866	ASV_13025	Verrucomicrobia	0.000208646	0.0049653													ASV_7578	Acidobacteria	0.00692992	0.000403981	ASV_10793	Actinobacteria	0.00211626	0.00354308				ASV_4189	Alveolata	0.00531281
ASV_11427	Acidobacteria	0.00207025	ASV_6189	Acidobacteria	0.00945418	ASV_12449	Chloroflexi	0.00623267	ASV_10411	Verrucomicrobia	0.00765725	ASV_13032	Acidobacteria	0.00364723	0.00589493													ASV_7583	Non-assigned	0.000161467	0.00694623	ASV_10795	Non-assigned	0.00017724	0.00572464				ASV_4190	Alveolata	0.00440545
ASV_11429	Non-assigned	0.00702128	ASV_6190	Proteobacteria	0.0157057	ASV_12451	Chloroflexi	0.00527769	ASV_10412	Acidobacteria	0.0104354	ASV_13033	Non-assigned	0.0110625	0.00872609													ASV_7600	Proteobacteria	0.00974805	0.000196211	ASV_10797	Acidobacteria	0.00683434	0.000233289				ASV_4191	Metazoa	0.00453955
ASV_11430	Saccharibacteria	0.00862604	ASV_6191	Actinobacteria	0.0106751	ASV_12453	Non-assigned	0.00301458	ASV_10414	Saccharibacteria	0.00316951	ASV_13034	Actinobacteria	0.000394695	0.0102471													ASV_7601	Proteobacteria	0.000835918	0.00939547	ASV_10799	Proteobacteria	0.00802923	0.000182234				ASV_4192	Alveolata	0.00272659
ASV_11431	Actinobacteria	0.0250873	ASV_6199	Proteobacteria	0.00663005	ASV_12458	Acidobacteria	0.00357349	ASV_10415	Low-abundant	0.00460091	ASV_13037	Low-abundant	0.00120669	0.00446789													ASV_7602	Proteobacteria	0.00414672	0.00474039	ASV_10800	Proteobacteria	0.000764688	0.0048642				ASV_4194	Fungi	0.00403933
ASV_11433	Acidobacteria	0.0223237	ASV_6202	Actinobacteria	0.00868336	ASV_12460	Non-assigned	0.00410339	ASV_10416	Proteobacteria	0.00255606	ASV_13053	Non-assigned	0.000172384	0.00896578													ASV_7603	Verrucomicrobia	0.0110146	0.000605368	ASV_10801	Actinobacteria	0.000191172	0.00496488				ASV_4195	Stramenopiles	0.0128404
ASV_11435	Non-assigned	0.0207663	ASV_6203	Chloroflexi	0.0219785	ASV_12462	Chloroflexi	0.00576557	ASV_10417	Chloroflexi	0.00378297	ASV_13059	Bacteroidetes	0.000353932	0.00894866													ASV_7604	Chloroflexi	0.00921067	0.000121074	ASV_10803	Non-assigned	0.00685142	0.000556066				ASV_4196	Stramenopiles	0.00461651
ASV_11437	Chloroflexi	0.0238812	ASV_6206	Non-assigned	0.00790767	ASV_12464	Non-assigned	0.00492407	ASV_10420	Non-assigned	0.00423758	ASV_13062	Non-assigned	0.000371264	0.00312402													ASV_7605	Acidobacteria	0.0044532	0.00326899	ASV_10822	Actinobacteria	0.000265317	0.0186724				ASV_4197	Alveolata	0.0033494
ASV_11439	Acidobacteria	0.00515726	ASV_6207	Acidobacteria	0.00705355	ASV_12467	WPS-2	0.00896016	ASV_10422	Proteobacteria	0.00278469	ASV_13069	Verrucomicrobia	0.000441834	0.00306119													ASV_7606	Actinobacteria	0.00458003	0.00227943	ASV_10823	Chloroflexi	0.00248136	0.00985352				ASV_4198	Alveolata	0.0030256
ASV_11444	Actinobacteria	0.00535906	ASV_6215	Acidobacteria	0.0133108	ASV_12468	Non-assigned	0.00189335	ASV_10423	Proteobacteria	0.00412273	ASV_13094	Proteobacteria	0.000484859	0.00256983													ASV_7607	Actinobacteria	0.0100224	0.000102242	ASV_10829	Acidobacteria	0.00017724	0.00545106				ASV_4199	Metazoa	0.00307909
ASV_11446	Verrucomicrobia	0.00789756	ASV_6222	Non-assigned	0.00765928	ASV_12470	Non-assigned	0.0027217	ASV_10424	Non-assigned	0.00472187	ASV_13097	Actinobacteria	0.000723664	0.00219993													ASV_7608	Acidobacteria	0.00153095	0.00839309	ASV_10833	Actinobacteria	0.00851454	0.00119326				ASV_4205	Metazoa	0.00182055
ASV_11447	Non-assigned	0.00592317	ASV_6226	Proteobacteria	0.0098857	ASV_12471	Chloroflexi	0.00466925	ASV_10426	Actinobacteria	0.00274695	ASV_13111	Acidobacteria	0.00453885	0.00382821													ASV_7610	Verrucomicrobia	0.00706066	9.81054e-05	ASV_10834	Acidobacteria	0.0122244	0.00276092				ASV_4208	Rhizaria	0.00586829
ASV_11450	Non-assigned	0.00834801	ASV_6228	Non-assigned	0.00401324	ASV_12473	Saccharibacteria	0.00348216	ASV_10558	Proteobacteria	0.000726442	ASV_13117	Proteobacteria	0.00386698	0.00426065													ASV_7611	Proteobacteria	0.00567914	0.000121074	ASV_10837	Non-assigned	0.00111672	0.00525257				ASV_4209	Fungi	0.00257607
ASV_11451	Chloroflexi	0.00891073	ASV_6230	Proteobacteria	0.00767559	ASV_12474	Non-assigned	0.00326715	ASV_10567	Proteobacteria	0.000102242	ASV_13120	Firmicutes	0.00133246	0.00386608													ASV_7616	Chloroflexi	0.00044611	0.00435187	ASV_10845	Actinobacteria	0.00355104	0.00619122				ASV_4210	Metazoa	0.00137708
ASV_11453	Non-assigned	0.0178402	ASV_6233	Proteobacteria	0.0143045	ASV_12477	Proteobacteria	0.00315301	ASV_10730	Actinobacteria	0.000233289	ASV_13443	Acidobacteria	0.00222838	0.00225175													ASV_7619	Acidobacteria	0.00959469	0.000559432	ASV_10853	Actinobacteria	0.000143319	0.00593883				ASV_4283	Rhizaria	0.000964799
ASV_11454	Saccharibacteria	0.00519268	ASV_6235	Verrucomicrobia	0.00765718	ASV_12478	Acidobacteria	0.00343965	ASV_10733	Chloroflexi	0.000363172	ASV_13454	Proteobacteria	0.00325714	0.000161467													ASV_7620	Acidobacteria	0.00598453	0.00104126	ASV_10890	Firmicutes	0.000143319	0.00696548				ASV_4288	Alveolata	0.000542252
ASV_11455	Actinobacteria	0.00982223	ASV_6342	Bacteroidetes	0.00678836	ASV_12480	Non-assigned	0.00358297	ASV_10738	Bacteroidetes	0.000484294	ASV_13457	Acidobacteria	0.00159315	0.0059681													ASV_7621	Proteobacteria	0.00546419	0.000533089	ASV_10902	Verrucomicrobia	0.0093335	9.81054e-05				ASV_4291	Low-abundant	0.00402683
ASV_11456	Proteobacteria	0.00433554	ASV_6346	Non-assigned	0.0110072	ASV_12484	Bacteroidetes	0.00424761	ASV_10739	Actinobacteria	0.00511598	ASV_13461	Firmicutes	0.00393219	0.000482783													ASV_7626	Non-assigned	0.00335145	0.00145288	ASV_11248	Acidobacteria	0.00700663	0.00401923				ASV_4292	Alveolata	0.00741861
ASV_11457	Verrucomicrobia	0.010555	ASV_6348	Low-abundant	0.00879609	ASV_12489	Acidobacteria	0.00619853	ASV_10813	Non-assigned	0.0100172	ASV_13477	Acidobacteria	0.00403654	0.00228695													ASV_7628	Actinobacteria	0.0083153	0.000799633	ASV_11261	Proteobacteria	0.00582003	0.000525418				ASV_4296	Alveolata	0.00424341
ASV_11459	Acidobacteria	0.00809738	ASV_6350	Low-abundant	0.0097855	ASV_12492	Non-assigned	0.00635738	ASV_10814	Acidobacteria	0.00857442	ASV_13478	Acidobacteria	0.000185632	0.00309386													ASV_7631	Gemmatimonadetes	0.00471829	0.00046289	ASV_11262	Non-assigned	0.0061011	0.000233289				ASV_4297	Alveolata	0.00440562
ASV_11461	Non-assigned	0.00281298	ASV_6351	Non-assigned	0.00872214	ASV_12495	Verrucomicrobia	0.00749263	ASV_10815	Proteobacteria	0.00452653	ASV_13499	Low-abundant	0.00228994	0.000161467													ASV_7634	Acidobacteria	0.00616836	0.000233289	ASV_11271	Saccharibacteria	0.0020306	0.000794129				ASV_4298	Rhizaria	0.00403149
ASV_11462	Acidobacteria	0.00473765	ASV_6352	Acidobacteria	0.0106295	ASV_12501	Proteobacteria	0.00537554	ASV_10820	Acidobacteria	0.00935605	ASV_13501	Proteobacteria	0.00840836	0.000115567													ASV_7636	Proteobacteria	0.00469713	0.000121074	ASV_11283	Actinobacteria	0.0118582	0.0028741				ASV_4299	Stramenopiles	0.00614924
ASV_11466	Saccharibacteria	0.00408391	ASV_6353	Cyanobacteria	0.0135718	ASV_12504	Cyanobacteria	0.00475529	ASV_10821	Acidobacteria	0.00949422	ASV_13512	Acidobacteria	0.000489826	0.00446155													ASV_7637	Acidobacteria	0.00689962	0.000686738	ASV_11285	Non-assigned	0.000227049	0.00609343				ASV_4300	Alveolata	0.0121737
ASV_11467	Actinobacteria	0.00502561	ASV_6356	Proteobacteria	0.00647503	ASV_12506	Acidobacteria	0.00618071	ASV_10824	Acidobacteria	0.0109548	ASV_13516	Verrucomicrobia	0.00396483	0.00019291													ASV_7653	Acidobacteria	0.00952658	0.00035256	ASV_11290	Non-assigned	0.00688807	0.000265021				ASV_4301	Amoebozoa	0.00438308
ASV_11469	Verrucomicrobia	0.00538333	ASV_6357	Acidobacteria	0.00937279	ASV_12507	Verrucomicrobia	0.00499405	ASV_10827	Acidobacteria	0.0104992	ASV_13520	Verrucomicrobia	0.00290116	0.00019291													ASV_7656	Chloroflexi	0.0065018	0.00381842	ASV_11292	Actinobacteria	0.00103376	0.00723227				ASV_4302	Non-assigned	0.00486065
ASV_11470	Verrucomicrobia	0.00835344	ASV_6358	Proteobacteria	0.0046098	ASV_12509	Non-assigned	0.0034807	ASV_10828	Non-assigned	0.00844549	ASV_13526	Acidobacteria	0.00188575	0.000938227													ASV_7666	Non-assigned	0.00409541	0.0002296	ASV_11293	Verrucomicrobia	0.00846947	0.00176947				ASV_4304	Stramenopiles	0.00381869
ASV_11472	Proteobacteria	0.00505874	ASV_6359	Verrucomicrobia	0.00832739	ASV_12510	Acidobacteria	0.00408604	ASV_10830	Actinobacteria	0.0076779	ASV_13534	Acidobacteria	0.0058651	0.000562936													ASV_7718	Non-assigned	0.00131463	0.016062	ASV_11304	Saccharibacteria	0.00229346	0.00107362				ASV_4307	Amoebozoa	0.00796576
ASV_11473	Cyanobacteria	0.0051977	ASV_6360	Proteobacteria	0.00743517	ASV_12512	Acidobacteria	0.00488515	ASV_10831	Non-assigned	0.0106405	ASV_13538	Actinobacteria	0.000145058	0.00431584													ASV_7720	Acidobacteria	0.00164097	0.012745	ASV_11309	Non-assigned	0.0064536	0.00282908				ASV_4308	Rhizaria	0.00296489
ASV_11474	Proteobacteria	0.00594023	ASV_6362	Non-assigned	0.0150542	ASV_12513	Deinococcus-Thermus	0.0053172	ASV_10832	Cyanobacteria	0.00421407	ASV_13553	Acidobacteria	0.00663505	0.000155438													ASV_7746	Actinobacteria	0.00293218	0.0128245	ASV_11313	Proteobacteria	0.000722892	0.0050702				ASV_4309	Non-assigned	0.00666144
ASV_11477	Proteobacteria	0.00852583	ASV_6363	Proteobacteria	0.0096752	ASV_12517	Non-assigned	0.00669102	ASV_10835	Chloroflexi	0.0131111	ASV_13558	Verrucomicrobia	0.0163981	0.000191325													ASV_7756	Acidobacteria	0.00150175	0.00630996	ASV_11317	Verrucomicrobia	0.0127918	0.000182402				ASV_4310	Alveolata	0.0055228
ASV_11479	Non-assigned	0.00941234	ASV_6364	Acidobacteria	0.0109283	ASV_12519	Actinobacteria	0.00363227	ASV_10836	Non-assigned	0.00681373	ASV_13560	Low-abundant	0.00540348	0.00045135													ASV_7757	Acidobacteria	0.000148703	0.00576973	ASV_11318	Actinobacteria	0.00754329	0.000613745				ASV_4311	Alveolata	0.00284014
ASV_11482	Saccharibacteria	0.00599192	ASV_6367	Non-assigned	0.0147548	ASV_12521	Verrucomicrobia	0.00802923	ASV_10839	Acidobacteria	0.0154468	ASV_13561	Actinobacteria	0.000693505	0.00181755													ASV_7838	Proteobacteria	0.000213708	0.000285326	ASV_11352	Actinobacteria	0.000191172	0.0035702				ASV_4312	Stramenopiles	0.00326689
ASV_11483	Actinobacteria	0.00457987	ASV_6368	Verrucomicrobia	0.0187253	ASV_12525	Actinobacteria	0.00388753	ASV_10843	Acidobacteria	0.00513829	ASV_13569	Proteobacteria	0.00773395	7.33323e-05													ASV_7843	Non-assigned	0.0019472	0.000916044	ASV_11357	Saccharibacteria	0.00017724	0.0105793				ASV_4313	Rhizaria	0.00266844
ASV_11484	Non-assigned	0.00320591	ASV_6370	Actinobacteria	0.0104914	ASV_12526	Verrucomicrobia	0.00781094	ASV_10846	Non-assigned	0.00464929	ASV_13577	Proteobacteria	0.00288715	0.00146349													ASV_7845	Actinobacteria	0.00883642	0.000102242	ASV_11358	Acidobacteria	0.000429956	0.00531229				ASV_4316	Metazoa	0.00304561
ASV_11485	Saccharibacteria	0.00500993	ASV_6371	Non-assigned	0.0120898	ASV_12530	Non-assigned	0.00442167	ASV_10847	Chloroflexi	0.0108765	ASV_13586	Cyanobacteria	0.00488079	0.000130879													ASV_7856	Actinobacteria	0.0138404	0.00147433	ASV_11359	Saccharibacteria	0.000413503	0.00759964				ASV_4317	Alveolata	0.00235198
ASV_11486	Saccharibacteria	0.00461622	ASV_6372	Proteobacteria	0.0121142	ASV_12531	Chloroflexi	0.00413327	ASV_10848	Non-assigned	0.00846143	ASV_13590	Actinobacteria	0.00424719	0.00255934													ASV_7857	Acidobacteria	0.0174913	0.000805528	ASV_11371	Non-assigned	0.000164136	0.00438355				ASV_4318	Fungi	0.00509167
ASV_11487	Non-assigned	0.00396922	ASV_6374	Bacteroidetes	0.00896985	ASV_12539	Actinobacteria	0.00189593	ASV_10849	Non-assigned	0.00453653	ASV_13599	Verrucomicrobia	0.00589018	0.000421195													ASV_7859	Non-assigned	0.00506871	0.000414875	ASV_11377	Acidobacteria	0.00277416	0.00732102				ASV_4319	Metazoa	0.00247658
ASV_11488	Actinobacteria	0.00290059	ASV_6375	Proteobacteria	0.00929242	ASV_12540	Non-assigned	0.00312271	ASV_10850	Gemmatimonadetes	0.00296969	ASV_13600	Low-abundant	0.00707864	0.00216085													ASV_7861	Acidobacteria	0.00683645	0.00272983	ASV_11378	Actinobacteria	0.000454099	0.00497696				ASV_4320	Alveolata	0.00347592
ASV_11489	Non-assigned	0.0036639	ASV_6376	Proteobacteria	0.00964912	ASV_12627	Actinobacteria	0.00704215	ASV_10851	Non-assigned	0.00749871	ASV_13601	Proteobacteria	0.00772518	7.73453e-05													ASV_7864	Acidobacteria	0.00797674	0.000266544	ASV_11418	Actinobacteria	0.00732725	0.00115435				ASV_4321	Metazoa	0.00292984
ASV_11490	Saccharibacteria	0.00412189	ASV_6377	Acidobacteria	0.00652851	ASV_12631	Verrucomicrobia	0.00451201	ASV_10852	Non-assigned	0.0065448	ASV_13605	Saccharibacteria	0.00493369	0.000231353													ASV_7865	Non-assigned	0.00754041	9.81054e-05	ASV_11420	Actinobacteria	0.00849014	0.000570652				ASV_4324	Alveolata	0.00282976
ASV_11493	Acidobacteria	0.00635088	ASV_6379	Verrucomicrobia	0.00817645	ASV_12632	Non-assigned	0.00667221	ASV_10856	Proteobacteria	0.00404024	ASV_13609	Verrucomicrobia	0.0111917	0.000979174													ASV_7867	Acidobacteria	0.00544254	9.81054e-05	ASV_11615	Non-assigned	0.000852278	0.00140581				ASV_4325	Alveolata	0.00648208
ASV_11496	Chloroflexi	0.00275815	ASV_6381	Non-assigned	0.0141837	ASV_12633	Non-assigned	0.00583697	ASV_10858	Acidobacteria	0.00318026	ASV_13611	Non-assigned	0.00366023	0.00200637													ASV_7870	Bacteroidetes	0.00529342	0.00111639	ASV_11620	Non-assigned	0.00411022	0.00164011				ASV_4326	Metazoa	0.00985013
ASV_11497	Acidobacteria	0.00741252	ASV_6383	Verrucomicrobia	0.016422	ASV_12635	Actinobacteria	0.00501746	ASV_10859	Actinobacteria	0.00614522	ASV_13612	Bacteroidetes	0.00118409	0.00103543													ASV_7871	Cyanobacteria	0.00201354	0.00692185	ASV_11808	Non-assigned	0.00361099	0.00035256				ASV_4327	Metazoa	0.00228002
ASV_11498	Proteobacteria	0.00724013	ASV_6384	Non-assigned	0.0139017	ASV_12859	Actinobacteria	0.000164136	ASV_10861	Acidobacteria	0.00656044	ASV_13616	Proteobacteria	0.00138106	0.00219382													ASV_7873	Verrucomicrobia	0.00872328	0.000631194	ASV_11817	Non-assigned	0.000227646	0.00417038				ASV_4329	Fungi	0.00616023
ASV_11500	Proteobacteria	0.00702036	ASV_6387	Proteobacteria	0.0119103	ASV_12870	Bacteroidetes	0.000411194	ASV_10862	Non-assigned	0.00661482	ASV_13621	Proteobacteria	0.000547069	0.000834101													ASV_7875	Actinobacteria	0.00504925	0.00167963	ASV_11821	Proteobacteria	0.0043942	0.00241268				ASV_4330	Alveolata	0.00644186
ASV_11505	Saccharibacteria	0.0046965	ASV_6388	Chloroflexi	0.0132053	ASV_12874	Actinobacteria	0.00627052	ASV_10863	Acidobacteria	0.00498868	ASV_13635	Low-abundant	0.00238031	7.73453e-05													ASV_7877	Non-assigned	0.00580657	0.000204485	ASV_11827	Chloroflexi	0.00441105	0.00204471				ASV_4361	Non-assigned	6.46215e-05
ASV_11507	Proteobacteria	0.00435174	ASV_6389	Verrucomicrobia	0.0119486	ASV_12910	Bacteroidetes	0.000286637	ASV_10865	Non-assigned	0.0071967	ASV_13644	Proteobacteria	0.00118409	0.00161249													ASV_7879	Acidobacteria	0.0087166	0.000414875	ASV_11843	Acidobacteria	0.00420434	0.00170958				ASV_4403	Stramenopiles	0.00182047
ASV_11511	Actinobacteria	0.00436695	ASV_6390	Low-abundant	0.0067945	ASV_12918	Bacteroidetes	0.00223772	ASV_10866	Non-assigned	0.00740379	ASV_13669	Firmicutes	0.000329533	0.0013191													ASV_7887	Acidobacteria	0.00915901	0.000219179	ASV_11844	Actinobacteria	0.00189706	0.00193139				ASV_4408	Fungi	0.00492955
ASV_11512	Non-assigned	0.00478691	ASV_6391	Non-assigned	0.00887319	ASV_13156	Saccharibacteria	0.0040401	ASV_10868	Acidobacteria	0.00357848	ASV_13685	Proteobacteria	0.000468514	0.000771641													ASV_7894	Non-assigned	0.0142434	0.000144294	ASV_11851	Verrucomicrobia	0.0128107	0.000343957				ASV_4410	Amoebozoa	0.0048861
ASV_11515	Acidobacteria	0.00340549	ASV_6394	Proteobacteria	0.00882464	ASV_13159	Actinobacteria	0.00458934	ASV_10869	Proteobacteria	0.00695248	ASV_13689	Non-assigned	0.000197348	9.84051e-05													ASV_7895	Proteobacteria	0.00865694	0.000392422	ASV_11852	Non-assigned	0.00451238	0.00441272				ASV_4411	Fungi	0.00369231
ASV_11516	Acidobacteria	0.0102986	ASV_6396	Bacteroidetes	0.00495776	ASV_13160	Non-assigned	0.00623032	ASV_10871	Non-assigned	0.00626508	ASV_13716	Verrucomicrobia	0.00049899	0.00611612													ASV_7902	Acidobacteria	0.00465985	0.000795416	ASV_11857	Actinobacteria	0.00204464	0.00457226				ASV_4412	Stramenopiles	0.00529279
ASV_11517	Firmicutes	0.00522016	ASV_6531	Cyanobacteria	0.00950256	ASV_13161	Proteobacteria	0.00519005	ASV_10872	Non-assigned	0.00518013	ASV_13731	Verrucomicrobia	0.000276213	0.00625607													ASV_7903	Verrucomicrobia	0.00431724	9.81054e-05	ASV_11861	Non-assigned	0.00845838	0.00191972				ASV_4413	Stramenopiles	0.00737802
ASV_11518	Actinobacteria	0.0103588	ASV_6532	Low-abundant	0.0121779	ASV_13162	Verrucomicrobia	0.00559576	ASV_10873	Acidobacteria	0.00318834	ASV_13757	Proteobacteria	0.000707864	0.0031957													ASV_7904	Non-assigned	0.00436468	0.00300537	ASV_11863	Non-assigned	0.00136135	0.0021879				ASV_4415	Metazoa	0.00509113
ASV_11519	Verrucomicrobia	0.00911309	ASV_6535	Acidobacteria	0.0111915	ASV_13163	Proteobacteria	0.00603027	ASV_10874	Acidobacteria	0.00367659	ASV_13782	Bacteroidetes	0.0004625	0.00390455													ASV_7909	Acidobacteria	0.00310883	0.00608959	ASV_11866	Saccharibacteria	0.00568164	0.000588128				ASV_4416	Rhizaria	0.00590507
ASV_11521	Non-assigned	0.00773395	ASV_6536	Proteobacteria	0.00799576	ASV_13164	Low-abundant	0.00700888	ASV_10877	Saccharibacteria	0.00368073	ASV_13785	Proteobacteria	0.000417293	0.00439571													ASV_7927	Actinobacteria	0.00461321	0.010195	ASV_11874	Actinobacteria	0.0119883	0.00138569				ASV_4417	Fungi	0.00364628
ASV_11523	Acidobacteria	0.0066291	ASV_6538	Proteobacteria	0.00757717	ASV_13166	Non-assigned	0.00240483	ASV_10878	Chloroflexi	0.00298918	ASV_13800	Acidobacteria	0.000145058	0.00274236													ASV_7931	Acidobacteria	0.00934088	0.000427801	ASV_11877	Actinobacteria	0.00307433	0.0023392				ASV_4420	Stramenopiles	0.00494054
ASV_11524	Non-assigned	0.0113247	ASV_6541	Acidobacteria	0.00905323	ASV_13169	Chloroflexi	0.00516262	ASV_10879	Chloroflexi	0.0041165	ASV_13835	Actinobacteria	0.000296103	0.00524797													ASV_7932	Acidobacteria	0.00916207	0.000282908	ASV_11878	Non-assigned	0.00555957	0.000144294				ASV_4421	Alveolata	0.00376912
ASV_11527	Verrucomicrobia	0.00911501	ASV_6543	Non-assigned	0.00974821	ASV_13171	Non-assigned	0.00248503	ASV_10880	Chloroflexi	0.00785095	ASV_13839	Acidobacteria	0.00141573	0.00353798													ASV_8000	Verrucomicrobia	0.000187645	0.0122371	ASV_11881	Non-assigned	0.00630868	0.00363175				ASV_4422	Alveolata	0.00270595
ASV_11528	Bacteroidetes	0.0064266	ASV_6546	Actinobacteria	0.00902866	ASV_13172	Low-abundant	0.00295837	ASV_10883	Bacteroidetes	0.0041165	ASV_13842	Acidobacteria	0.000444155	0.00853793													ASV_8016	Acidobacteria	0.00105609	0.00851514	ASV_11887	Non-assigned	0.00496748	0.00136111				ASV_4423	Alveolata	0.00430977
ASV_11533	Proteobacteria	0.00152809	ASV_6547	Chloroflexi	0.00777933	ASV_13175	Saccharibacteria	0.00469315	ASV_10884	Acidobacteria	0.00591587	ASV_13855	Proteobacteria	0.000932749	0.00462984													ASV_8021	Verrucomicrobia	0.000377472	0.00598443	ASV_11897	Low-abundant	0.00113525	0.0103037				ASV_4426	Metazoa	0.00510383
ASV_11535	Actinobacteria	0.00605074	ASV_6549	Chloroflexi	0.00624064	ASV_13178	Proteobacteria	0.00415624	ASV_10885	Bacteroidetes	0.00314791	ASV_13859	Proteobacteria	0.000197348	0.00438011													ASV_8137	Actinobacteria	0.00033364	0.00448365	ASV_11901	Acidobacteria	0.000530633	0.00971658				ASV_4427	Stramenopiles	0.00304884
ASV_11546	Non-assigned	0.01089	ASV_6553	Bacteroidetes	0.00664521	ASV_13181	Proteobacteria	0.00361995	ASV_10886	Acidobacteria	0.00375328	ASV_13860	Non-assigned	0.000290116	0.00501566													ASV_8138	Actinobacteria	0.00909143	0.00112841	ASV_11910	Acidobacteria	0.000342507	0.00516265				ASV_4428	Stramenopiles	0.00466103
ASV_11547	Non-assigned	0.00707864	ASV_6556	Proteobacteria	0.005817	ASV_13182	Non-assigned	0.00372628	ASV_10887	Acidobacteria	0.00255074	ASV_13862	Proteobacteria	0.000145058	0.00389733													ASV_8143	Proteobacteria	0.00676089	0.000225683	ASV_11928	Bacteroidetes	0.000143319	0.0043608				ASV_4429	Metazoa	0.00223505
ASV_11549	Non-assigned	0.0116798	ASV_6557	Acidobacteria	0.00766991	ASV_13185	Non-assigned	0.00314171	ASV_10888	Actinobacteria	0.00255488	ASV_13865	Actinobacteria	0.00138143	0.00462984													ASV_8150	Chloroflexi	0.00871267	0.00243159	ASV_11934	Actinobacteria	0.000143319	0.00583224				ASV_4430	Stramenopiles	0.00270687
ASV_11555	Non-assigned	0.00513104	ASV_6558	Chloroflexi	0.0073709	ASV_13192	Actinobacteria	0.00613033	ASV_10889	Proteobacteria	0.00323748	ASV_13869	Verrucomicrobia	0.00151201	0.00389742													ASV_8151	Non-assigned	0.00541246	0.000242147	ASV_11939	Non-assigned	0.000682939	0.00456753				ASV_4432	Metazoa	0.00223233
ASV_11566	Actinobacteria	0.000414353	ASV_6559	Acidobacteria	0.0054308	ASV_13193	Proteobacteria	0.00431394	ASV_10891	Bacteroidetes	0.0036299	ASV_13891	Proteobacteria	0.000145058	0.0021908													ASV_8152	Acidobacteria	0.00168518	0.00738096	ASV_11948	Actinobacteria	0.000722671	0.00641946				ASV_4433	Fungi	0.0022242
ASV_11575	Proteobacteria	0.000172384	ASV_6561	Bacteroidetes	0.00949933	ASV_13194	Acidobacteria	0.00522213	ASV_10892	Proteobacteria	0.00225642	ASV_13921	Actinobacteria	0.000214832	0.000579912													ASV_8154	Chloroflexi	0.0005152	0.00412043	ASV_11950	Verrucomicrobia	0.000382344	0.00675545				ASV_4434	Metazoa	0.00219786
ASV_11594	Proteobacteria	0.000145058	ASV_6562	Proteobacteria	0.0171222	ASV_13195	Non-assigned	0.00658443	ASV_11040	Bacteroidetes	0.000587653	ASV_14205	Proteobacteria	0.000197348	0.00115828													ASV_8156	Proteobacteria	0.000132011	0.00500988	ASV_11970	Gemmatimonadetes	0.000281686	0.00547421				ASV_4435	Non-assigned	0.00172457
ASV_12041	Actinobacteria	0.0100062	ASV_6563	Acidobacteria	0.0117845	ASV_13200	Verrucomicrobia	0.00389877	ASV_11043	Bacteroidetes	0.000144294	ASV_14226	Proteobacteria	0.0136426	0.000413301													ASV_8157	Non-assigned	0.000132011	0.000955964	ASV_11994	Non-assigned	0.000227049	0.00385829				ASV_4436	Non-assigned	0.00192765
ASV_12045	Actinobacteria	0.00655579	ASV_6566	Non-assigned	0.0161286	ASV_13201	Actinobacteria	0.00378794	ASV_11050	Non-assigned	0.000830779	ASV_14250	Proteobacteria	0.00515396	0.000218665													ASV_8160	Chloroflexi	0.00440528	0.00308333	ASV_11997	Acidobacteria	0.00060999	0.0032855				ASV_4437	Stramenopiles	0.00308642
ASV_12046	Proteobacteria	0.00871914	ASV_6567	Cyanobacteria	0.013189	ASV_13207	Acidobacteria	0.00540227	ASV_11063	Non-assigned	0.000392422	ASV_14256	Verrucomicrobia	0.00484803	0.00122536													ASV_8161	Proteobacteria	0.00649575	0.000282908	ASV_12020	Acidobacteria	0.00889896	0.00190323				ASV_4438	Rhizaria	0.0118998
ASV_12048	Acidobacteria	0.0106142	ASV_6570	Proteobacteria	0.00884416	ASV_13208	Verrucomicrobia	0.00469138	ASV_11066	Proteobacteria	0.00352212	ASV_14271	Proteobacteria	0.00308836	0.00237798													ASV_8162	Saccharibacteria	0.00855775	0.00251906	ASV_12242	Acidobacteria	0.000511731	0.000451365				ASV_4442	Metazoa	0.0083084
ASV_12051	Non-assigned	0.00956294	ASV_6572	Gemmatimonadetes	0.00619038	ASV_13209	Verrucomicrobia	0.00332937	ASV_11072	Acidobacteria	9.81054e-05	ASV_14278	Acidobacteria	0.00823804	0.00141011													ASV_8168	Verrucomicrobia	0.00618712	0.000196211	ASV_12455	Chloroflexi	0.012696	0.000160615				ASV_4443	Alveolata	0.00385276
ASV_12055	Non-assigned	0.00620522	ASV_6574	Bacteroidetes	0.00663156	ASV_13210	Non-assigned	0.0039348	ASV_11232	Non-assigned	0.000285326	ASV_14284	Proteobacteria	0.00204195	0.00248722													ASV_8169	Non-assigned	0.00473826	0.000825907	ASV_12466	Bacteroidetes	0.000164136	0.00235453				ASV_4444	Metazoa	0.00120593
ASV_12057	Acidobacteria	0.0076155	ASV_6579	Deinococcus-Thermus	0.00016682	ASV_13214	Non-assigned	0.00278403	ASV_11237	Actinobacteria	0.000233289	ASV_14288	Non-assigned	0.00223359	0.00038582													ASV_8173	Acidobacteria	0.00564028	0.000826061	ASV_12469	Non-assigned	0.00730858	0.000247475				ASV_4446	Alveolata	0.00162642
ASV_12059	Saccharibacteria	0.003731	ASV_6585	Actinobacteria	0.000130879	ASV_13215	Actinobacteria	0.00372204	ASV_11326	Chloroflexi	0.0157158	ASV_14293	Non-assigned	0.00263767	0.00112587													ASV_8177	Bacteroidetes	0.00534803	0.000661674	ASV_12475	Acidobacteria	0.00357826	0.0026369				ASV_4448	Alveolata	0.00184525
ASV_12062	Chloroflexi	0.00872613	ASV_6703	Chloroflexi	0.000193304	ASV_13216	Proteobacteria	0.0026586	ASV_11327	Acidobacteria	0.00763851	ASV_14296	Proteobacteria	0.00179038	0.00193697													ASV_8180	Acidobacteria	0.00461993	0.000181586	ASV_12481	Verrucomicrobia	0.00369663	0.00124854				ASV_4503	Alveolata	0.000185004
ASV_12063	Chloroflexi	0.00948932	ASV_6708	Acidobacteria	0.0122763	ASV_13220	Actinobacteria	0.00458813	ASV_11328	Acidobacteria	0.0108969	ASV_14297	Actinobacteria	0.0028618	0.000515845													ASV_8192	Acidobacteria	0.0106016	0.000225683	ASV_12486	Low-abundant	0.000429956	0.00370924				ASV_4507	Rhizaria	8.79545e-05
ASV_12064	Saccharibacteria	0.0108553	ASV_6709	Proteobacteria	0.00918703	ASV_13221	Non-assigned	0.00611751	ASV_11329	Acidobacteria	0.00923103	ASV_14299	Saccharibacteria	0.00270627	0.000187645													ASV_8224	Non-assigned	0.00401393	0.000972628	ASV_12490	Actinobacteria	0.00854663	0.00100353				ASV_4508	Fungi	0.00876334
ASV_12065	Acidobacteria	0.00765703	ASV_6712	Proteobacteria	0.00692962	ASV_13224	Acidobacteria	0.00421831	ASV_11333	Actinobacteria	0.0101024	ASV_14305	Non-assigned	0.00313133	0.000406311													ASV_8283	Acidobacteria	0.000355836	0.0109696	ASV_12491	Actinobacteria	0.000143319	0.00344528				ASV_4509	Metazoa	0.00672309
ASV_12068	Chloroflexi	0.00942255	ASV_6716	Acidobacteria	0.0111782	ASV_13225	Non-assigned	0.00497047	ASV_11336	Acidobacteria	0.00748564	ASV_14312	Actinobacteria	0.0016844	0.000968804													ASV_8304	Deinococcus-Thermus	7.33323e-05	0.00445454	ASV_12493	Acidobacteria	0.0063429	0.000508763				ASV_4510	Fungi	0.0107061
ASV_12073	Non-assigned	0.00499028	ASV_6717	Proteobacteria	0.00888561	ASV_13226	Verrucomicrobia	0.00442121	ASV_11337	Acidobacteria	0.00591794	ASV_14319	Proteobacteria	0.00372057	0.00019291													ASV_8311	Proteobacteria	0.000232036	0.00894961	ASV_12494	Verrucomicrobia	0.00561953	0.00129163				ASV_4511	Non-assigned	0.0035459
[truncated: 1,549 more rows]
[truncated: 22 more columns]

## Sheet: Supplementary Table 7
Supplementary Table 7. Co-occurrence networks of bacteria and eukaryotes.
*corresponds to the positive potential cyanobacteria / heterotrophic bacteria interactions mentioned in the manuscript
[truncated: 190 more rows]
